# Supplementary material for: 4,4-Dimethyl-2-tosyl-1,2,3,3a,4,11b-hexa­hydro-11H-pyrrolo[3,4-c]pyrano[5,6-c]chromen-11-one 0.125-hydrate
Source: Acta Crystallogr Sect E Struct Rep Online. 2009 Oct 31;65(Pt 11):o2943–4. doi: 10.1107/S1600536809044730 (PMC2971430; doi:10.1107/S1600536809044730)
Supplement: Supplementary file 1 [file e-65-o2943-sup1.cif]

##############################################################################
###                                                                        ###
###        Electronic paper (Acta Crystallographica Section E)             ###
###                                                                        ###
##############################################################################
#                                                                            #
# This CIF contains the data in a paper accepted for publication in Acta     #
# Crystallographica Section E. It conforms to the requirements of Notes      #
# for Authors for Section E, and has been peer reviewed under the auspices   #
# of the IUCr Commission on Journals.                                        #
#                                                                            #
# Full details of the Crystallographic Information File format               #
# are given in the paper "The Crystallographic Information File (CIF):       #
# a New Standard Archive File for Crystallography" by S. R. Hall, F. H.      #
# Allen and I. D. Brown [Acta Cryst. (1991), A47, 655-685].                  #
#                                                                            #
# The current version of the core CIF dictionary is obtainable from          #
# ftp://ftp.iucr.org/pub/cif_core.dic. The current version number is 2.4.    #
#                                                                            #
# Software is freely available for graphical display of the structure(s) in  #
# this CIF.  For information consult the CIF home page http://www.iucr.org/  #
# cif/home.html                                                              #
#                                                                            #
# This file may be used for bona fide research purposes within the           #
# scientific community so long as proper attribution is given to the journal # 
# article from which it was obtained.                                        #
#                                                                            #
##############################################################################
                                             
data_global
_audit_creation_method     'form.cif (version 2.0)'
_journal_data_validation_number     ?
_journal_date_recd_electronic     2009-10-26
_journal_date_accepted     2009-10-27
_journal_name_full     'Acta Crystallographica, Section E'
_journal_year     2009
_journal_volume     65
_journal_issue     11
_journal_page_first     o2943
_journal_page_last     o2944
_journal_paper_category     QO
_journal_coeditor_code     BT5116
_publ_contact_author_name     'Dr.K.Chinnakali'
_publ_contact_author_address
;
      Department of Physics
      Anna University Chennai
      Chennai 600025
      India
;
_publ_contact_author_email     'kali@annauniv.edu'
_publ_contact_author_fax     '91 44 22203160'
_publ_contact_author_phone     '91 44 22203147  '
_publ_section_title
;\
4,4-Dimethyl-2-tosyl-1,2,3,3a,4,11b-hexahydro-11<i>H</i>-pyrrolo[3,4-<i>c</i>]\
pyrano[5,6-<i>c</i>]chromen-11-one 0.125-hydrate
;
loop_
    _publ_author_name
    _publ_author_footnote
    _publ_author_address
    'K. Chinnakali' .
;     Department of Physics
      Anna University Chennai
      Chennai 600 025
      India
;
    'D. Sudha'
;
      Working at: Department of Physics, R. M. K Engineering Collge, R. S. M.
      Nagar, Kavaraipettai 601 206, Tamil Nadu, India.
;
;     Department of Physics
      Anna University Chennai
      Chennai 600 025
      India
;
    'M. Jayagobi' ?
;     Department of Organic Chemistry
      University of Madras
      Guindy Campus
      Chennai 600 025
      India
;
    'R. Raghunathan' ?
;     Department of Organic Chemistry
      University of Madras
      Guindy Campus
      Chennai 600 025
      India
;
    'Hoong-Kun Fun'
;
      Additional correspondence author, e-mail: hkfun@usm.my.
;
;     X-ray Crystallography Unit
      School of Physics
      Universiti Sains Malaysia
      11800 USM, Penang
      Malaysia
;
data_I
_audit_creation_method     SHELXL-97
_chemical_name_systematic
;
4,4-Dimethyl-2-tosyl-1,2,3,3a,4,11b-hexahydro-11<i>H</i>-
pyrrolo[3,4-<i>c</i>]pyrano[5,6-<i>c</i>]chromen-11-one 0.125-hydrate
;
_chemical_name_common     ?
_chemical_formula_moiety     'C23 H23 N O5 S, 0.125(H2 O)'
_chemical_formula_sum     'C23 H23.25 N O5.125 S'
_chemical_formula_iupac     'C23 H23 N O5 S, 0.125H2 O'
_chemical_formula_weight     427.74
_chemical_melting_point     ?
_symmetry_cell_setting     Tetragonal
_symmetry_space_group_name_H-M     'P 42/n'
_symmetry_space_group_name_Hall     '-P 4bc'
loop_
    _symmetry_equiv_pos_as_xyz
    'x, y, z'
    '-x+1/2, -y+1/2, z'
    '-y, x+1/2, z+1/2'
    'y+1/2, -x, z+1/2'
    '-x, -y, -z'
    'x-1/2, y-1/2, -z'
    'y, -x-1/2, -z-1/2'
    '-y-1/2, x, -z-1/2'
_cell_length_a     15.1932(2)
_cell_length_b     15.1932(2)
_cell_length_c     17.7180(3)
_cell_angle_alpha     90.00
_cell_angle_beta     90.00
_cell_angle_gamma     90.00
_cell_volume     4089.91(10)
_cell_formula_units_Z     8
_cell_measurement_reflns_used     9971
_cell_measurement_theta_min     2.22
_cell_measurement_theta_max     29.66
_cell_measurement_temperature     100.00(10)
_exptl_crystal_description     Block
_exptl_crystal_colour     colourless
_exptl_crystal_size_max     0.50
_exptl_crystal_size_mid     0.44
_exptl_crystal_size_min     0.13
_exptl_crystal_density_diffrn     1.389
_exptl_crystal_density_meas     ?
_exptl_crystal_density_method     'not measured'
_exptl_crystal_F_000     1802
_exptl_absorpt_coefficient_mu     0.195
_exptl_absorpt_correction_type     multi-scan
_exptl_absorpt_process_details     '(SADABS; Bruker, 2005)'
_exptl_absorpt_correction_T_min     0.8450
_exptl_absorpt_correction_T_max     0.9757
_exptl_special_details
;
;
_diffrn_ambient_temperature     100.00(10)
_diffrn_radiation_type     MoK\a
_diffrn_radiation_wavelength     0.71073
_diffrn_radiation_source     'fine-focus sealed tube'
_diffrn_radiation_monochromator     graphite
_diffrn_measurement_device_type     'Bruker SMART APEXII CCD area-detector'
_diffrn_measurement_method     '\f and \w'
_diffrn_detector_area_resol_mean     .
_diffrn_reflns_number     97892
_diffrn_reflns_av_R_equivalents     0.0582
_diffrn_reflns_av_sigmaI/netI     0.0216
_diffrn_reflns_theta_min     1.77
_diffrn_reflns_theta_max     30.11
_diffrn_reflns_theta_full     30.11
_diffrn_measured_fraction_theta_max     0.997
_diffrn_measured_fraction_theta_full     0.997
_diffrn_reflns_limit_h_min     -19
_diffrn_reflns_limit_h_max     21
_diffrn_reflns_limit_k_min     -19
_diffrn_reflns_limit_k_max     21
_diffrn_reflns_limit_l_min     -24
_diffrn_reflns_limit_l_max     25
_diffrn_standards_number     0
_diffrn_standards_interval_count     .
_diffrn_standards_interval_time     .
_diffrn_standards_decay_%     ?
_refine_special_details
;
Refinement of <i>F</i>^2^ against ALL reflections. The weighted <i>R</i>-factor
<i>wR</i> and goodness of fit <i>S</i> are based on <i>F</i>^2^, conventional
<i>R</i>-factors <i>R</i> are based on <i>F</i>, with <i>F</i> set to zero for
negative <i>F</i>^2^. The threshold expression of <i>F</i>^2^ >
\s(<i>F</i>^2^) is used only for calculating <i>R</i>-factors(gt) <i>etc</i>.
and is not relevant to the choice of reflections for refinement.
<i>R</i>-factors based on <i>F</i>^2^ are statistically about twice as large
as those based on <i>F</i>, and <i>R</i>- factors based on ALL data will be
even larger.
;
_reflns_number_total     6004
_reflns_number_gt     5114
_reflns_threshold_expression     I>2\s(I)
_refine_ls_structure_factor_coef     Fsqd
_refine_ls_matrix_type     full
_refine_ls_R_factor_all     0.0478
_refine_ls_R_factor_gt     0.0394
_refine_ls_wR_factor_gt     0.1041
_refine_ls_wR_factor_ref     0.1090
_refine_ls_goodness_of_fit_ref     1.047
_refine_ls_restrained_S_all     1.047
_refine_ls_number_reflns     6004
_refine_ls_number_parameters     282
_refine_ls_number_restraints     1
_refine_ls_hydrogen_treatment     mixed
_refine_ls_weighting_scheme     calc
_refine_ls_weighting_details
         'calc w=1/[\s^2^(Fo^2^)+(0.0592P)^2^+1.3394P] where P=(Fo^2^+2Fc^2^)/3'
_atom_sites_solution_hydrogens     geom
_atom_sites_solution_primary     direct
_atom_sites_solution_secondary     difmap
_refine_ls_shift/su_max     0.001
_refine_ls_shift/su_mean     0.000
_refine_diff_density_max     0.435
_refine_diff_density_min     -0.360
_refine_ls_extinction_method     none
_refine_ls_extinction_coef     ?
loop_
    _atom_type_symbol
    _atom_type_description
    _atom_type_scat_dispersion_real
    _atom_type_scat_dispersion_imag
    _atom_type_scat_source
    'C' 'C' 0.0033 0.0016
                         'International Tables Vol C Tables 4.2.6.8 and 6.1.1.4'
    'H' 'H' 0.0000 0.0000
                         'International Tables Vol C Tables 4.2.6.8 and 6.1.1.4'
    'N' 'N' 0.0061 0.0033
                         'International Tables Vol C Tables 4.2.6.8 and 6.1.1.4'
    'O' 'O' 0.0106 0.0060
                         'International Tables Vol C Tables 4.2.6.8 and 6.1.1.4'
    'S' 'S' 0.1246 0.1234
                         'International Tables Vol C Tables 4.2.6.8 and 6.1.1.4'
_computing_data_collection     'APEX2 (Bruker, 2005)'
_computing_cell_refinement     'SAINT (Bruker, 2005)'
_computing_data_reduction     'SAINT (Bruker, 2005)'
_computing_structure_solution     'SHELXTL (Sheldrick, 2008)'
_computing_structure_refinement     'SHELXTL (Sheldrick, 2008)'
_computing_molecular_graphics     'SHELXTL (Sheldrick, 2008)'
_computing_publication_material
                             'SHELXTL (Sheldrick, 2008) and PLATON (Spek, 2009)'
loop_
    _atom_site_type_symbol
    _atom_site_label
    _atom_site_fract_x
    _atom_site_fract_y
    _atom_site_fract_z
    _atom_site_U_iso_or_equiv
    _atom_site_adp_type
    _atom_site_calc_flag
    _atom_site_refinement_flags
    _atom_site_occupancy
    _atom_site_disorder_assembly
    _atom_site_disorder_group
    S S1 0.581635(19) 0.56278(2) 0.395952(15) 0.02140(8) Uani d . 1 . .
    O O1 0.62409(6) 0.47960(7) 0.40829(5) 0.0292(2) Uani d . 1 . .
    O O2 0.61326(6) 0.63995(7) 0.43408(5) 0.0313(2) Uani d . 1 . .
    O O3 0.30418(6) 0.47680(5) 0.26574(4) 0.01818(16) Uani d . 1 . .
    O O4 0.35320(6) 0.73448(6) 0.20657(5) 0.02448(19) Uani d . 1 . .
    O O5 0.35668(6) 0.77642(6) 0.32563(5) 0.02305(18) Uani d . 1 . .
    N N1 0.47990(6) 0.55091(7) 0.42058(5) 0.01870(19) Uani d . 1 . .
    C C1 0.43048(8) 0.47357(8) 0.39346(6) 0.0190(2) Uani d . 1 . .
    H H1A 0.4416 0.4226 0.4250 0.023 Uiso calc R 1 . .
    H H1B 0.4460 0.4595 0.3418 0.023 Uiso calc R 1 . .
    C C2 0.33383(7) 0.50282(7) 0.39921(6) 0.0168(2) Uani d . 1 . .
    H H2 0.3125 0.4905 0.4503 0.020 Uiso calc R 1 . .
    C C3 0.33722(7) 0.60314(7) 0.38784(6) 0.0165(2) Uani d . 1 . .
    H H3 0.2865 0.6312 0.4120 0.020 Uiso calc R 1 . .
    C C4 0.42234(8) 0.62880(8) 0.42864(6) 0.0191(2) Uani d . 1 . .
    H H4A 0.4489 0.6801 0.4054 0.023 Uiso calc R 1 . .
    H H4B 0.4111 0.6414 0.4814 0.023 Uiso calc R 1 . .
    C C5 0.27372(8) 0.45698(7) 0.34279(6) 0.0180(2) Uani d . 1 . .
    C C6 0.32304(7) 0.56163(7) 0.25100(6) 0.0161(2) Uani d . 1 . .
    C C7 0.33841(7) 0.62372(7) 0.30463(6) 0.0163(2) Uani d . 1 . .
    C C8 0.58331(7) 0.58347(8) 0.29825(6) 0.0191(2) Uani d . 1 . .
    C C9 0.56995(11) 0.66848(9) 0.27189(7) 0.0313(3) Uani d . 1 . .
    H H9 0.5634 0.7150 0.3056 0.038 Uiso calc R 1 . .
    C C10 0.56654(12) 0.68315(9) 0.19508(8) 0.0387(4) Uani d . 1 . .
    H H10 0.5564 0.7399 0.1775 0.046 Uiso calc R 1 . .
    C C11 0.57777(10) 0.61547(9) 0.14336(7) 0.0284(3) Uani d . 1 . .
    C C12 0.59130(8) 0.53099(8) 0.17059(7) 0.0211(2) Uani d . 1 . .
    H H12 0.5989 0.4848 0.1367 0.025 Uiso calc R 1 . .
    C C13 0.59373(8) 0.51415(8) 0.24766(6) 0.0195(2) Uani d . 1 . .
    H H13 0.6022 0.4571 0.2653 0.023 Uiso calc R 1 . .
    C C14 0.57659(14) 0.63433(12) 0.05996(8) 0.0496(5) Uani d . 1 . .
    H H14A 0.5511 0.5853 0.0337 0.074 Uiso calc R 1 . .
    H H14B 0.6357 0.6435 0.0425 0.074 Uiso calc R 1 . .
    H H14C 0.5422 0.6862 0.0505 0.074 Uiso calc R 1 . .
    C C15 0.17906(8) 0.48882(8) 0.34908(7) 0.0229(2) Uani d . 1 . .
    H H15A 0.1432 0.4582 0.3130 0.034 Uiso calc R 1 . .
    H H15B 0.1768 0.5509 0.3391 0.034 Uiso calc R 1 . .
    H H15C 0.1575 0.4775 0.3991 0.034 Uiso calc R 1 . .
    C C16 0.27884(9) 0.35747(8) 0.34841(7) 0.0244(2) Uani d . 1 . .
    H H16A 0.2400 0.3315 0.3119 0.037 Uiso calc R 1 . .
    H H16B 0.2617 0.3393 0.3982 0.037 Uiso calc R 1 . .
    H H16C 0.3381 0.3386 0.3387 0.037 Uiso calc R 1 . .
    C C17 0.32585(7) 0.58344(8) 0.17165(6) 0.0180(2) Uani d . 1 . .
    C C18 0.31166(8) 0.52190(8) 0.11395(6) 0.0211(2) Uani d . 1 . .
    H H18 0.3007 0.4633 0.1258 0.025 Uiso calc R 1 . .
    C C19 0.31403(9) 0.54850(9) 0.03950(7) 0.0252(3) Uani d . 1 . .
    H H19 0.3041 0.5078 0.0013 0.030 Uiso calc R 1 . .
    C C20 0.33121(10) 0.63606(10) 0.02134(7) 0.0307(3) Uani d . 1 . .
    H H20 0.3327 0.6532 -0.0290 0.037 Uiso calc R 1 . .
    C C21 0.34609(10) 0.69774(9) 0.07730(7) 0.0307(3) Uani d . 1 . .
    H H21 0.3584 0.7560 0.0651 0.037 Uiso calc R 1 . .
    C C22 0.34229(8) 0.67083(8) 0.15238(6) 0.0223(2) Uani d . 1 . .
    C C23 0.35020(8) 0.71478(8) 0.28241(6) 0.0190(2) Uani d . 1 . .
    O O1W 0.7500 0.7500 0.4887(3) 0.0379(14) Uani d SPD 0.25 . .
    H H1W1 0.714(5) 0.723(5) 0.463(4) 0.057 Uiso d PD 0.25 . .
loop_
    _atom_site_aniso_label
    _atom_site_aniso_U_11
    _atom_site_aniso_U_22
    _atom_site_aniso_U_33
    _atom_site_aniso_U_12
    _atom_site_aniso_U_13
    _atom_site_aniso_U_23
    S1 0.01678(14) 0.03109(17) 0.01633(13) 0.00006(10) -0.00130(9) 0.00123(10)
    O1 0.0219(4) 0.0431(6) 0.0225(4) 0.0104(4) -0.0003(3) 0.0089(4)
    O2 0.0238(5) 0.0462(6) 0.0241(4) -0.0101(4) -0.0015(3) -0.0076(4)
    O3 0.0253(4) 0.0136(4) 0.0156(3) -0.0018(3) 0.0003(3) 0.0007(3)
    O4 0.0349(5) 0.0179(4) 0.0207(4) -0.0063(3) -0.0050(3) 0.0041(3)
    O5 0.0261(4) 0.0163(4) 0.0267(4) -0.0019(3) -0.0023(3) -0.0015(3)
    N1 0.0163(4) 0.0216(5) 0.0182(4) 0.0010(4) -0.0001(3) 0.0003(3)
    C1 0.0199(5) 0.0190(5) 0.0181(5) 0.0011(4) -0.0008(4) 0.0009(4)
    C2 0.0188(5) 0.0164(5) 0.0152(4) 0.0000(4) 0.0006(4) 0.0013(4)
    C3 0.0178(5) 0.0157(5) 0.0161(4) 0.0005(4) 0.0008(4) -0.0007(4)
    C4 0.0208(5) 0.0195(5) 0.0169(5) 0.0003(4) -0.0013(4) -0.0022(4)
    C5 0.0214(5) 0.0162(5) 0.0164(5) -0.0020(4) 0.0005(4) 0.0027(4)
    C6 0.0161(5) 0.0148(5) 0.0173(5) 0.0006(4) -0.0008(4) 0.0018(4)
    C7 0.0167(5) 0.0152(5) 0.0171(5) 0.0003(4) -0.0011(4) 0.0013(4)
    C8 0.0175(5) 0.0223(5) 0.0175(5) -0.0005(4) 0.0009(4) 0.0016(4)
    C9 0.0501(9) 0.0184(6) 0.0253(6) 0.0008(5) 0.0106(6) -0.0021(5)
    C10 0.0695(11) 0.0195(6) 0.0272(6) 0.0099(6) 0.0134(7) 0.0065(5)
    C11 0.0404(8) 0.0249(6) 0.0200(5) 0.0089(5) 0.0051(5) 0.0053(5)
    C12 0.0240(6) 0.0204(5) 0.0190(5) 0.0016(4) 0.0005(4) -0.0004(4)
    C13 0.0201(5) 0.0183(5) 0.0201(5) 0.0014(4) 0.0004(4) 0.0027(4)
    C14 0.0861(14) 0.0409(9) 0.0217(6) 0.0300(9) 0.0102(7) 0.0097(6)
    C15 0.0194(5) 0.0235(6) 0.0256(6) -0.0029(4) -0.0004(4) 0.0019(4)
    C16 0.0322(7) 0.0161(5) 0.0250(6) -0.0025(4) -0.0019(5) 0.0029(4)
    C17 0.0184(5) 0.0194(5) 0.0162(5) -0.0007(4) -0.0012(4) 0.0021(4)
    C18 0.0237(6) 0.0209(5) 0.0188(5) 0.0017(4) -0.0024(4) 0.0008(4)
    C19 0.0290(6) 0.0290(6) 0.0177(5) 0.0018(5) -0.0036(4) -0.0004(4)
    C20 0.0389(8) 0.0351(7) 0.0180(5) -0.0040(6) -0.0036(5) 0.0072(5)
    C21 0.0424(8) 0.0273(7) 0.0225(6) -0.0088(5) -0.0046(5) 0.0090(5)
    C22 0.0266(6) 0.0207(6) 0.0195(5) -0.0039(4) -0.0039(4) 0.0030(4)
    C23 0.0188(5) 0.0173(5) 0.0208(5) -0.0010(4) -0.0023(4) 0.0027(4)
    O1W 0.055(4) 0.037(3) 0.022(2) -0.029(3) 0.000 0.000
_geom_special_details
;
All e.s.d.'s (except the e.s.d. in the dihedral angle between two l.s. planes)
are estimated using the full covariance matrix. The cell e.s.d.'s are taken
into account individually in the estimation of e.s.d.'s in distances, angles
and torsion angles; correlations between e.s.d.'s in cell parameters are only
used when they are defined by crystal symmetry. An approximate (isotropic)
treatment of cell e.s.d.'s is used for estimating e.s.d.'s involving l.s.
planes.
;
loop_
    _geom_bond_atom_site_label_1
    _geom_bond_atom_site_label_2
    _geom_bond_site_symmetry_2
    _geom_bond_distance
    _geom_bond_publ_flag
    S1 O1 . 1.4355(10) ?
    S1 O2 . 1.4359(10) ?
    S1 N1 . 1.6161(10) ?
    S1 C8 . 1.7597(12) ?
    O3 C6 . 1.3459(13) ?
    O3 C5 . 1.4727(13) ?
    O4 C22 . 1.3728(14) ?
    O4 C23 . 1.3774(14) ?
    O5 C23 . 1.2137(14) ?
    N1 C1 . 1.4749(15) ?
    N1 C4 . 1.4784(15) ?
    C1 C2 . 1.5376(16) ?
    C1 H1A . 0.97 ?
    C1 H1B . 0.97 ?
    C2 C5 . 1.5225(15) ?
    C2 C3 . 1.5382(15) ?
    C2 H2 . 0.98 ?
    C3 C7 . 1.5072(14) ?
    C3 C4 . 1.5320(16) ?
    C3 H3 . 0.98 ?
    C4 H4A . 0.97 ?
    C4 H4B . 0.97 ?
    C5 C16 . 1.5172(16) ?
    C5 C15 . 1.5215(17) ?
    C6 C7 . 1.3592(15) ?
    C6 C17 . 1.4449(14) ?
    C7 C23 . 1.4497(15) ?
    C8 C9 . 1.3883(17) ?
    C8 C13 . 1.3920(16) ?
    C9 C10 . 1.3799(19) ?
    C9 H9 . 0.93 ?
    C10 C11 . 1.3878(19) ?
    C10 H10 . 0.93 ?
    C11 C12 . 1.3865(17) ?
    C11 C14 . 1.5054(18) ?
    C12 C13 . 1.3897(15) ?
    C12 H12 . 0.93 ?
    C13 H13 . 0.93 ?
    C14 H14A . 0.96 ?
    C14 H14B . 0.96 ?
    C14 H14C . 0.96 ?
    C15 H15A . 0.96 ?
    C15 H15B . 0.96 ?
    C15 H15C . 0.96 ?
    C16 H16A . 0.96 ?
    C16 H16B . 0.96 ?
    C16 H16C . 0.96 ?
    C17 C22 . 1.3935(16) ?
    C17 C18 . 1.4021(16) ?
    C18 C19 . 1.3800(16) ?
    C18 H18 . 0.93 ?
    C19 C20 . 1.3934(19) ?
    C19 H19 . 0.93 ?
    C20 C21 . 1.383(2) ?
    C20 H20 . 0.93 ?
    C21 C22 . 1.3929(16) ?
    C21 H21 . 0.93 ?
    O1W H1W1 . 0.83(2) ?
loop_
    _geom_angle_atom_site_label_1
    _geom_angle_atom_site_label_2
    _geom_angle_atom_site_label_3
    _geom_angle_site_symmetry_1
    _geom_angle_site_symmetry_3
    _geom_angle
    _geom_angle_publ_flag
    O1 S1 O2 . . 119.79(6) ?
    O1 S1 N1 . . 106.89(6) ?
    O2 S1 N1 . . 106.50(6) ?
    O1 S1 C8 . . 107.49(6) ?
    O2 S1 C8 . . 108.18(6) ?
    N1 S1 C8 . . 107.42(5) ?
    C6 O3 C5 . . 116.27(8) ?
    C22 O4 C23 . . 121.68(9) ?
    C1 N1 C4 . . 111.59(9) ?
    C1 N1 S1 . . 119.20(8) ?
    C4 N1 S1 . . 120.17(8) ?
    N1 C1 C2 . . 103.55(9) ?
    N1 C1 H1A . . 111.1 ?
    C2 C1 H1A . . 111.1 ?
    N1 C1 H1B . . 111.1 ?
    C2 C1 H1B . . 111.1 ?
    H1A C1 H1B . . 109.0 ?
    C5 C2 C1 . . 113.40(9) ?
    C5 C2 C3 . . 112.79(9) ?
    C1 C2 C3 . . 104.22(9) ?
    C5 C2 H2 . . 108.7 ?
    C1 C2 H2 . . 108.7 ?
    C3 C2 H2 . . 108.7 ?
    C7 C3 C4 . . 113.50(9) ?
    C7 C3 C2 . . 109.51(9) ?
    C4 C3 C2 . . 102.63(9) ?
    C7 C3 H3 . . 110.3 ?
    C4 C3 H3 . . 110.3 ?
    C2 C3 H3 . . 110.3 ?
    N1 C4 C3 . . 104.48(9) ?
    N1 C4 H4A . . 110.9 ?
    C3 C4 H4A . . 110.9 ?
    N1 C4 H4B . . 110.9 ?
    C3 C4 H4B . . 110.9 ?
    H4A C4 H4B . . 108.9 ?
    O3 C5 C16 . . 104.38(9) ?
    O3 C5 C15 . . 107.45(9) ?
    C16 C5 C15 . . 111.13(10) ?
    O3 C5 C2 . . 109.06(9) ?
    C16 C5 C2 . . 112.46(9) ?
    C15 C5 C2 . . 111.93(9) ?
    O3 C6 C7 . . 124.44(10) ?
    O3 C6 C17 . . 114.50(9) ?
    C7 C6 C17 . . 121.06(10) ?
    C6 C7 C23 . . 119.59(10) ?
    C6 C7 C3 . . 122.54(10) ?
    C23 C7 C3 . . 117.72(9) ?
    C9 C8 C13 . . 120.26(11) ?
    C9 C8 S1 . . 119.68(9) ?
    C13 C8 S1 . . 119.99(9) ?
    C10 C9 C8 . . 119.17(12) ?
    C10 C9 H9 . . 120.4 ?
    C8 C9 H9 . . 120.4 ?
    C9 C10 C11 . . 121.80(12) ?
    C9 C10 H10 . . 119.1 ?
    C11 C10 H10 . . 119.1 ?
    C12 C11 C10 . . 118.31(12) ?
    C12 C11 C14 . . 121.30(12) ?
    C10 C11 C14 . . 120.38(12) ?
    C11 C12 C13 . . 121.08(11) ?
    C11 C12 H12 . . 119.5 ?
    C13 C12 H12 . . 119.5 ?
    C12 C13 C8 . . 119.36(11) ?
    C12 C13 H13 . . 120.3 ?
    C8 C13 H13 . . 120.3 ?
    C11 C14 H14A . . 109.5 ?
    C11 C14 H14B . . 109.5 ?
    H14A C14 H14B . . 109.5 ?
    C11 C14 H14C . . 109.5 ?
    H14A C14 H14C . . 109.5 ?
    H14B C14 H14C . . 109.5 ?
    C5 C15 H15A . . 109.5 ?
    C5 C15 H15B . . 109.5 ?
    H15A C15 H15B . . 109.5 ?
    C5 C15 H15C . . 109.5 ?
    H15A C15 H15C . . 109.5 ?
    H15B C15 H15C . . 109.5 ?
    C5 C16 H16A . . 109.5 ?
    C5 C16 H16B . . 109.5 ?
    H16A C16 H16B . . 109.5 ?
    C5 C16 H16C . . 109.5 ?
    H16A C16 H16C . . 109.5 ?
    H16B C16 H16C . . 109.5 ?
    C22 C17 C18 . . 118.96(10) ?
    C22 C17 C6 . . 117.53(10) ?
    C18 C17 C6 . . 123.50(10) ?
    C19 C18 C17 . . 119.85(11) ?
    C19 C18 H18 . . 120.1 ?
    C17 C18 H18 . . 120.1 ?
    C18 C19 C20 . . 120.34(12) ?
    C18 C19 H19 . . 119.8 ?
    C20 C19 H19 . . 119.8 ?
    C21 C20 C19 . . 120.80(11) ?
    C21 C20 H20 . . 119.6 ?
    C19 C20 H20 . . 119.6 ?
    C20 C21 C22 . . 118.62(12) ?
    C20 C21 H21 . . 120.7 ?
    C22 C21 H21 . . 120.7 ?
    O4 C22 C21 . . 117.14(11) ?
    O4 C22 C17 . . 121.43(10) ?
    C21 C22 C17 . . 121.41(11) ?
    O5 C23 O4 . . 116.44(10) ?
    O5 C23 C7 . . 125.11(11) ?
    O4 C23 C7 . . 118.45(10) ?
loop_
    _geom_torsion_atom_site_label_1
    _geom_torsion_atom_site_label_2
    _geom_torsion_atom_site_label_3
    _geom_torsion_atom_site_label_4
    _geom_torsion_site_symmetry_1
    _geom_torsion_site_symmetry_2
    _geom_torsion_site_symmetry_3
    _geom_torsion_site_symmetry_4
    _geom_torsion
    _geom_torsion_publ_flag
    O1 S1 N1 C1 . . . . -47.47(10) ?
    O2 S1 N1 C1 . . . . -176.63(8) ?
    C8 S1 N1 C1 . . . . 67.65(10) ?
    O1 S1 N1 C4 . . . . 168.19(8) ?
    O2 S1 N1 C4 . . . . 39.03(10) ?
    C8 S1 N1 C4 . . . . -76.69(9) ?
    C4 N1 C1 C2 . . . . -10.44(11) ?
    S1 N1 C1 C2 . . . . -157.62(7) ?
    N1 C1 C2 C5 . . . . 152.39(9) ?
    N1 C1 C2 C3 . . . . 29.36(10) ?
    C5 C2 C3 C7 . . . . -39.60(12) ?
    C1 C2 C3 C7 . . . . 83.82(10) ?
    C5 C2 C3 C4 . . . . -160.46(9) ?
    C1 C2 C3 C4 . . . . -37.03(10) ?
    C1 N1 C4 C3 . . . . -12.70(12) ?
    S1 N1 C4 C3 . . . . 134.11(8) ?
    C7 C3 C4 N1 . . . . -87.73(11) ?
    C2 C3 C4 N1 . . . . 30.35(10) ?
    C6 O3 C5 C16 . . . . -166.93(9) ?
    C6 O3 C5 C15 . . . . 74.98(11) ?
    C6 O3 C5 C2 . . . . -46.55(12) ?
    C1 C2 C5 O3 . . . . -60.12(12) ?
    C3 C2 C5 O3 . . . . 58.06(12) ?
    C1 C2 C5 C16 . . . . 55.17(12) ?
    C3 C2 C5 C16 . . . . 173.35(9) ?
    C1 C2 C5 C15 . . . . -178.89(9) ?
    C3 C2 C5 C15 . . . . -60.71(12) ?
    C5 O3 C6 C7 . . . . 18.19(15) ?
    C5 O3 C6 C17 . . . . -161.67(9) ?
    O3 C6 C7 C23 . . . . -174.40(10) ?
    C17 C6 C7 C23 . . . . 5.45(16) ?
    O3 C6 C7 C3 . . . . 0.98(17) ?
    C17 C6 C7 C3 . . . . -179.17(10) ?
    C4 C3 C7 C6 . . . . 124.43(11) ?
    C2 C3 C7 C6 . . . . 10.40(15) ?
    C4 C3 C7 C23 . . . . -60.11(13) ?
    C2 C3 C7 C23 . . . . -174.13(10) ?
    O1 S1 C8 C9 . . . . -161.76(11) ?
    O2 S1 C8 C9 . . . . -31.08(12) ?
    N1 S1 C8 C9 . . . . 83.53(12) ?
    O1 S1 C8 C13 . . . . 21.34(11) ?
    O2 S1 C8 C13 . . . . 152.02(10) ?
    N1 S1 C8 C13 . . . . -93.37(10) ?
    C13 C8 C9 C10 . . . . 0.5(2) ?
    S1 C8 C9 C10 . . . . -176.44(12) ?
    C8 C9 C10 C11 . . . . -1.3(3) ?
    C9 C10 C11 C12 . . . . 1.1(3) ?
    C9 C10 C11 C14 . . . . -178.00(17) ?
    C10 C11 C12 C13 . . . . -0.1(2) ?
    C14 C11 C12 C13 . . . . 178.96(14) ?
    C11 C12 C13 C8 . . . . -0.66(19) ?
    C9 C8 C13 C12 . . . . 0.48(18) ?
    S1 C8 C13 C12 . . . . 177.37(9) ?
    O3 C6 C17 C22 . . . . 178.02(10) ?
    C7 C6 C17 C22 . . . . -1.85(16) ?
    O3 C6 C17 C18 . . . . -0.97(16) ?
    C7 C6 C17 C18 . . . . 179.16(11) ?
    C22 C17 C18 C19 . . . . -0.09(18) ?
    C6 C17 C18 C19 . . . . 178.89(11) ?
    C17 C18 C19 C20 . . . . 0.55(19) ?
    C18 C19 C20 C21 . . . . 0.0(2) ?
    C19 C20 C21 C22 . . . . -0.9(2) ?
    C23 O4 C22 C21 . . . . 179.72(12) ?
    C23 O4 C22 C17 . . . . 1.34(18) ?
    C20 C21 C22 O4 . . . . -176.96(13) ?
    C20 C21 C22 C17 . . . . 1.4(2) ?
    C18 C17 C22 O4 . . . . 177.39(11) ?
    C6 C17 C22 O4 . . . . -1.65(17) ?
    C18 C17 C22 C21 . . . . -0.91(19) ?
    C6 C17 C22 C21 . . . . -179.95(12) ?
    C22 O4 C23 O5 . . . . -176.80(11) ?
    C22 O4 C23 C7 . . . . 2.28(16) ?
    C6 C7 C23 O5 . . . . 173.33(11) ?
    C3 C7 C23 O5 . . . . -2.27(17) ?
    C6 C7 C23 O4 . . . . -5.67(16) ?
    C3 C7 C23 O4 . . . . 178.73(10) ?
loop_
    _geom_hbond_atom_site_label_D
    _geom_hbond_atom_site_label_H
    _geom_hbond_atom_site_label_A
    _geom_hbond_site_symmetry_A
    _geom_hbond_distance_DH
    _geom_hbond_distance_HA
    _geom_hbond_distance_DA
    _geom_hbond_angle_DHA
    C4 H4A O5 . 0.97 2.47 3.0588(15) 119
    O1W H1W1 O2 . 0.83(2) 2.05(8) 2.837(2) 161(8)
    C16 H16B O1W 5_666 0.96 2.43 3.345(5) 160
    C16 H16B O1W 6_556 0.96 2.43 3.345(5) 160
    C14 H14B O1W 7_576 0.96 2.44 3.282(2) 147
    C14 H14B O1W 8_756 0.96 2.44 3.282(2) 147
