# Supplementary material for: 4,4-Dimethyl-2-tosyl-1,2,3,3a,4,11b-hexa­hydro-11H-pyrrolo[3,4-c]pyrano[5,6-c]chromen-11-one 0.125-hydrate
Source: Acta Crystallogr Sect E Struct Rep Online. 2009 Oct 31;65(Pt 11):o2943–4. doi: 10.1107/S1600536809044730 (PMC2971430; doi:10.1107/S1600536809044730)
Supplement: Supplementary file 2 [file e-65-o2943-Isup2.hkl]

# 
# h,k,l, Fc-squared, Fo-squared, sigma(Fo-squared) and status flag 
# 
data_I
_shelx_title ' jgn2 in P4(2)/n (100K)' 
_shelx_refln_list_code          4 
_shelx_F_calc_maximum      336.27 
_exptl_crystal_F_000      1802.00 
_reflns_d_resolution_high  0.7085 
 
loop_ 
 _symmetry_equiv_pos_as_xyz 
 'x, y, z' 
 '-x+1/2, -y+1/2, z' 
 '-y, x+1/2, z+1/2' 
 'y+1/2, -x, z+1/2' 
 '-x, -y, -z' 
 'x-1/2, y-1/2, -z' 
 'y, -x-1/2, -z-1/2' 
 '-y-1/2, x, -z-1/2' 
 
_cell_length_a    15.1932 
_cell_length_b    15.1932 
_cell_length_c    17.7180 
_cell_angle_alpha  90.000 
_cell_angle_beta   90.000 
_cell_angle_gamma  90.000 
 
_shelx_F_squared_multiplier     1.000 
 
loop_ 
 _refln_index_h 
 _refln_index_k 
 _refln_index_l 
 _refln_F_squared_calc 
 _refln_F_squared_meas 
 _refln_F_squared_sigma 
 _refln_observed_status 
   1   1   0    20287.16    20601.26    354.43 o 
   0   2   0    17514.45    17222.39    219.76 o 
   2   2   0      960.98      888.09     13.35 o 
  -1   3   0    61225.86    64295.84    941.56 o 
   1   3   0     1962.69     2427.00     29.36 o 
   3   3   0    44165.11    40256.84   1981.04 o 
  -2   4   0    37594.30    40505.50    435.90 o 
   0   4   0    29380.27    31731.06    399.65 o 
   2   4   0    13990.67    15879.14    203.24 o 
   4   4   0     1761.91     1405.77     48.92 o 
  -3   5   0       20.93       -0.16      2.92 o 
  -1   5   0    42331.48    42984.17    453.06 o 
   1   5   0    14538.38    15720.58    175.73 o 
   3   5   0     5831.93     6214.66     81.02 o 
   5   5   0    11897.60    12053.35    165.83 o 
  -4   6   0     9739.40     9371.39    120.16 o 
  -2   6   0     3725.60     3415.74     40.98 o 
   0   6   0     4088.48     4751.67     66.51 o 
   2   6   0     2135.95     2336.67     32.50 o 
   4   6   0        9.87       18.78      4.20 o 
   6   6   0       35.52       39.02      7.13 o 
  -5   7   0      633.26      841.02     16.77 o 
  -3   7   0     3499.16     3873.18     44.33 o 
  -1   7   0     4752.35     4667.61     53.21 o 
   1   7   0    15623.14    16866.46    193.77 o 
   3   7   0     1988.75     2077.49     26.38 o 
   5   7   0      159.64      194.08      8.98 o 
   7   7   0       23.19       36.97      5.31 o 
  -6   8   0     4291.09     4068.63     56.89 o 
  -4   8   0      601.36      646.62     11.79 o 
  -2   8   0      842.20     1078.01     16.34 o 
   0   8   0     4916.47     5195.19     72.82 o 
   2   8   0    64208.66    68683.00    756.24 o 
   4   8   0     4383.05     4720.68     95.10 o 
   6   8   0      944.95     1069.62     22.93 o 
   8   8   0      877.52      862.07     68.54 o 
  -7   9   0      415.95      416.77     17.38 o 
  -5   9   0     4874.92     4909.81     58.98 o 
  -3   9   0     9776.29    10349.09    111.22 o 
  -1   9   0     2215.98     2225.09     32.68 o 
   1   9   0     1261.56     1276.48     26.57 o 
   3   9   0      233.74      265.30      9.08 o 
   5   9   0     1901.21     1694.16     41.42 o 
   7   9   0     1053.73     1005.57     23.40 o 
   9   9   0       84.76       66.83      9.07 o 
  -8  10   0      154.84      119.43      9.23 o 
  -6  10   0     8728.68     8376.56    101.35 o 
  -4  10   0        4.60        4.37      3.78 o 
  -2  10   0     2473.22     2592.15     33.37 o 
   0  10   0     1380.02     1441.54     24.00 o 
   2  10   0     9196.65     9320.98    109.67 o 
   4  10   0      578.21      522.91     13.92 o 
   6  10   0       17.59       16.47      4.92 o 
   8  10   0      130.56      100.10      8.67 o 
  10  10   0     1468.81     1496.20     42.90 o 
  -9  11   0        7.18       10.87      6.54 o 
  -7  11   0      729.34      740.42     17.99 o 
  -5  11   0      388.61      354.40     12.24 o 
  -3  11   0     3723.66     3951.09     59.19 o 
  -1  11   0     3779.02     3763.60     73.47 o 
   1  11   0     9667.09    10636.57    165.62 o 
   3  11   0      769.04      721.99     15.30 o 
   5  11   0     2016.61     1983.91     37.86 o 
   7  11   0     2258.24     2356.55     51.26 o 
   9  11   0       76.58       77.82      8.50 o 
  11  11   0      782.02      793.99     23.33 o 
 -10  12   0      194.94      181.39     14.08 o 
  -8  12   0        1.55        0.07      5.20 o 
  -6  12   0      527.04      431.35     26.80 o 
  -4  12   0      177.97      149.07     10.81 o 
  -2  12   0      707.50      675.40     24.00 o 
   0  12   0     3458.14     3659.49     64.12 o 
   2  12   0      865.25      795.22     44.96 o 
   4  12   0     3017.30     2955.35     47.24 o 
   6  12   0     3338.84     3370.10     75.53 o 
   8  12   0     1689.12     1696.43     32.09 o 
  10  12   0      123.04      128.66     12.01 o 
  12  12   0      109.92      120.65     11.17 o 
 -11  13   0       42.26       26.11     10.41 o 
  -9  13   0       12.65       10.02      7.64 o 
  -7  13   0     1718.15     1693.18     38.58 o 
  -5  13   0      357.61      397.31     17.39 o 
  -3  13   0        7.30        0.68      3.97 o 
  -1  13   0     1484.60     1415.11     37.62 o 
   1  13   0     2225.33     2054.37     48.38 o 
   3  13   0     2127.25     2339.55     49.31 o 
   5  13   0       31.55       17.85      8.32 o 
   7  13   0       17.93        5.30      8.44 o 
   9  13   0       50.18       55.12      8.97 o 
  11  13   0       61.06       79.64     14.98 o 
  13  13   0      113.63      102.79     21.25 o 
 -12  14   0      200.93      245.19     26.31 o 
 -10  14   0       11.45        6.25      8.25 o 
  -8  14   0      187.73      173.01     14.88 o 
  -6  14   0      587.30      641.61     25.34 o 
  -4  14   0     2138.83     2395.74     57.29 o 
  -2  14   0      479.23      444.67     25.03 o 
   0  14   0     1217.76     1192.06     32.86 o 
   2  14   0     1451.90     1395.76     58.84 o 
   4  14   0       68.72       97.21     10.58 o 
   6  14   0       15.40       -1.25      7.96 o 
   8  14   0        4.72        9.18      8.69 o 
  10  14   0       44.80       54.63     10.47 o 
  12  14   0      138.39      146.26     17.05 o 
  14  14   0        0.49      -14.33     17.88 o 
 -13  15   0      760.34      857.44     61.50 o 
 -11  15   0        2.83       18.26      9.39 o 
  -9  15   0      273.58      277.99     19.89 o 
  -7  15   0      416.16      342.86     38.21 o 
  -5  15   0       85.34       89.48     13.79 o 
  -3  15   0      741.76      799.34     56.32 o 
  -1  15   0      206.90      185.30     18.32 o 
   1  15   0      540.45      505.92     27.34 o 
   3  15   0     2931.60     2926.94     84.61 o 
   5  15   0     2804.41     3023.25     75.21 o 
   7  15   0     1018.50     1006.30     39.49 o 
   9  15   0      340.85      375.07     22.37 o 
  11  15   0      141.31      133.17     17.40 o 
  13  15   0        8.41        9.49     27.95 o 
  15  15   0        4.66      -18.33     18.33 o 
 -14  16   0       37.28       52.81     25.64 o 
 -12  16   0      861.03      972.96     41.62 o 
 -10  16   0      281.24      291.16     21.51 o 
  -8  16   0      119.23       77.29     15.68 o 
  -6  16   0      154.71      138.36     13.60 o 
  -4  16   0      351.61      471.85     29.10 o 
  -2  16   0       12.75       30.24     15.29 o 
   0  16   0       60.70       44.60     10.95 o 
   2  16   0     1928.30     1892.69     57.78 o 
   4  16   0     1100.88     1114.55     42.70 o 
   6  16   0      323.33      384.08     23.87 o 
   8  16   0      124.09      120.13     13.65 o 
  10  16   0      211.07      196.69     16.17 o 
  12  16   0      315.66      332.47     24.38 o 
  14  16   0       88.19      138.30     49.80 o 
 -13  17   0      674.05      744.34     71.87 o 
 -11  17   0       37.43       35.01     12.70 o 
  -9  17   0     1101.21     1231.18     44.86 o 
  -7  17   0      138.29      149.67     15.17 o 
  -5  17   0       30.91       30.81     14.20 o 
  -3  17   0     1299.04     1502.28     66.18 o 
  -1  17   0     1903.92     1754.35     56.90 o 
   1  17   0        2.14       -2.46     11.37 o 
   3  17   0      126.59      109.39     17.82 o 
   5  17   0        0.71        8.05     16.96 o 
   7  17   0        2.33       -0.98     11.45 o 
   9  17   0        0.20        5.41      9.53 o 
  11  17   0       13.08        8.64     10.52 o 
  13  17   0       40.27      104.23     40.35 o 
 -10  18   0      103.58       96.53     15.50 o 
  -8  18   0      417.93      362.18     42.42 o 
  -6  18   0     1496.20     1709.71     59.22 o 
  -4  18   0      297.43      258.51     31.14 o 
  -2  18   0       55.35       60.72     16.86 o 
   0  18   0      153.70      110.20     15.23 o 
   2  18   0       33.24       62.55     16.15 o 
   4  18   0     3894.31     3957.99    126.30 o 
   6  18   0      378.88      470.88     36.15 o 
   8  18   0      215.51      228.10     32.41 o 
  10  18   0       26.47       24.98     11.67 o 
  -9  19   0     1052.39     1132.84     53.51 o 
  -7  19   0       41.19       22.49     15.72 o 
  -5  19   0        2.91       21.79     14.22 o 
  -3  19   0      217.85      286.72     27.57 o 
  -1  19   0       52.99       22.26     15.55 o 
   1  19   0      222.01      184.98     22.74 o 
   3  19   0     1245.79     1239.38     56.38 o 
   5  19   0       29.54       18.56     18.70 o 
   7  19   0       11.97        4.64     19.31 o 
   9  19   0       14.90        8.26     13.11 o 
  -6  20   0      311.47      381.04     36.36 o 
  -4  20   0     2667.18     2919.92     90.98 o 
  -2  20   0      318.88      407.31     32.79 o 
   0  20   0     1883.63     2150.76    140.19 o 
   2  20   0     2143.75     2313.77     74.63 o 
   4  20   0       10.07       32.90     22.61 o 
   6  20   0      144.09       85.46     45.21 o 
  -3  21   0      112.84      112.06     23.49 o 
  -1  21   0        0.01      -13.37     17.98 o 
   1  21   0      188.59      148.93     25.80 o 
   3  21   0       21.26      -13.38     21.53 o 
   0   1   1     1488.49     1497.36     32.52 o 
   1   1   1    22228.35    23495.92    222.40 o 
  -1   2   1    13972.14    14322.20    104.71 o 
   0   2   1     4351.19     4466.64     54.12 o 
   1   2   1    28595.48    29788.63    432.65 o 
   2   2   1     7703.91     7966.49     67.77 o 
  -2   3   1     4303.69     4260.03     37.26 o 
  -1   3   1    23409.84    24004.73    181.19 o 
   0   3   1    48404.27    50038.50    476.49 o 
   1   3   1      657.75      711.67     10.40 o 
   2   3   1    51164.66    53700.86    649.98 o 
   3   3   1       21.73        5.40      1.86 o 
  -3   4   1      988.09     1084.94     13.09 o 
  -2   4   1       40.63       81.68      2.40 o 
  -1   4   1      233.55      282.63      4.42 o 
   0   4   1     1864.59     2001.67     17.61 o 
   1   4   1   113077.91   117361.88   1631.48 o 
   2   4   1     7719.42     8591.45    125.71 o 
   3   4   1       25.67       25.72      2.20 o 
   4   4   1     5766.77     5334.18     51.43 o 
  -4   5   1       38.33       21.03      2.97 o 
  -3   5   1     1003.20     1013.11     12.90 o 
  -2   5   1    11466.83    11944.37     91.36 o 
  -1   5   1      912.63      936.54      9.67 o 
   0   5   1    37729.09    39249.55    357.08 o 
   1   5   1    19327.20    19508.75    190.66 o 
   2   5   1       60.02      134.02      4.22 o 
   3   5   1      109.18       78.08      3.60 o 
   4   5   1      169.62      116.21      4.23 o 
   5   5   1        0.82       -2.23      2.23 o 
  -5   6   1      534.38      541.63      9.60 o 
  -4   6   1      645.40      604.72      8.55 o 
  -3   6   1     4630.89     4767.49     39.08 o 
  -2   6   1      290.40      260.61      5.12 o 
  -1   6   1     2552.28     2562.29     22.96 o 
   0   6   1     2809.28     2853.22     37.43 o 
   1   6   1    13095.91    14263.00    108.38 o 
   2   6   1     2743.51     3156.97     41.23 o 
   3   6   1     4557.18     5261.84     71.28 o 
   4   6   1     4721.04     4986.01     65.43 o 
   5   6   1       15.00        5.26      2.61 o 
   6   6   1     1727.34     1708.80     20.44 o 
  -6   7   1      110.31      100.28      5.55 o 
  -5   7   1        0.33        7.65      2.13 o 
  -4   7   1      153.49      131.56      4.55 o 
  -3   7   1       10.21       23.86      2.15 o 
  -2   7   1     2802.16     2697.89     25.62 o 
  -1   7   1      598.65      772.72      8.78 o 
   0   7   1    31730.63    35625.21    324.05 o 
   1   7   1     4505.08     4572.33     38.03 o 
   2   7   1      501.25      501.82      7.35 o 
   3   7   1      561.37      627.64      7.45 o 
   4   7   1      505.76      559.90     14.81 o 
   5   7   1       64.02       74.45      3.69 o 
   6   7   1     2247.16     2200.97     25.21 o 
   7   7   1     3076.48     2991.96     32.23 o 
  -7   8   1       12.28       28.70      3.70 o 
  -6   8   1      800.79      815.37     11.43 o 
  -5   8   1      961.29      889.36     11.12 o 
  -4   8   1     6172.27     6684.71     54.65 o 
  -3   8   1     6676.15     6963.77     58.46 o 
  -2   8   1     2270.26     2310.58     21.58 o 
  -1   8   1    10436.99    11007.66     87.00 o 
   0   8   1      423.11      444.08      9.77 o 
   1   8   1      252.54      356.78      5.45 o 
   2   8   1      667.93      894.70     15.25 o 
   3   8   1     2371.25     2755.96     31.00 o 
   4   8   1     2718.96     2745.10     43.53 o 
   5   8   1      815.53      899.83     16.81 o 
   6   8   1      361.49      384.53      8.62 o 
   7   8   1      798.58      837.11     14.82 o 
   8   8   1      212.04      190.40      6.78 o 
  -8   9   1     1640.47     1642.77     23.10 o 
  -7   9   1     5146.92     5250.81     48.13 o 
  -6   9   1      393.40      364.93      7.04 o 
  -5   9   1     5081.12     5130.52     45.49 o 
  -4   9   1       19.48       29.15      3.01 o 
  -3   9   1     1599.17     1782.10     18.04 o 
  -2   9   1      508.50      536.59      7.77 o 
  -1   9   1      337.19      411.66      7.60 o 
   0   9   1     9790.55    10489.58     92.59 o 
   1   9   1       85.74       63.16      3.17 o 
   2   9   1     7987.11     8431.93     70.28 o 
   3   9   1     2132.16     2371.86     27.27 o 
   4   9   1      447.26      434.36      7.54 o 
   5   9   1      944.63     1046.76     14.97 o 
   6   9   1     1654.67     1649.02     25.64 o 
   7   9   1      132.53      138.83      6.50 o 
   8   9   1     1696.77     1639.35     22.91 o 
   9   9   1      581.36      527.37     11.94 o 
  -9  10   1      620.53      585.09     13.33 o 
  -8  10   1       63.71       52.07      4.25 o 
  -7  10   1       30.05       43.50      3.57 o 
  -6  10   1       19.01       28.12      3.26 o 
  -5  10   1      615.67      674.70     11.06 o 
  -4  10   1     3443.63     3448.53     34.03 o 
  -3  10   1      545.44      511.36      8.95 o 
  -2  10   1     1733.55     1786.50     18.03 o 
  -1  10   1      575.26      569.66     10.20 o 
   0  10   1      624.15      593.06     11.68 o 
   1  10   1     1990.60     2101.00     24.52 o 
   2  10   1      438.70      457.15      8.15 o 
   3  10   1      627.39      644.67     10.30 o 
   4  10   1     4893.98     4958.17     68.35 o 
   5  10   1      178.67      185.13      7.33 o 
   6  10   1     5869.16     5945.61    100.30 o 
   7  10   1      368.44      399.16      8.33 o 
   8  10   1        1.55       -1.01      3.18 o 
   9  10   1      128.70      111.14      7.76 o 
  10  10   1     1719.36     1758.86     27.89 o 
 -10  11   1        0.51       -3.96      3.96 o 
  -9  11   1      331.55      340.47      9.83 o 
  -8  11   1     3364.78     3427.67     35.34 o 
  -7  11   1     1113.58     1097.92     18.21 o 
  -6  11   1        1.59        2.56      3.25 o 
  -5  11   1      647.45      617.10     13.62 o 
  -4  11   1     1836.74     2018.90     23.47 o 
  -3  11   1     2590.05     2697.18     29.74 o 
  -2  11   1      189.96      234.81      6.92 o 
  -1  11   1     1654.05     1673.21     26.10 o 
   0  11   1       25.76       25.17      3.73 o 
   1  11   1        6.34        0.42      3.80 o 
   2  11   1     2473.65     2663.81     29.79 o 
   3  11   1        5.07        0.47      2.90 o 
   4  11   1     1107.34     1203.59     20.49 o 
   5  11   1     1311.14     1271.10     18.22 o 
   6  11   1       34.08       24.31      4.24 o 
   7  11   1     3132.24     3247.51     62.43 o 
   8  11   1      407.87      390.36      9.91 o 
   9  11   1      547.17      539.32     13.83 o 
  10  11   1       14.62        6.72      4.97 o 
  11  11   1       16.70       15.62      5.05 o 
 -11  12   1       42.78       34.93      6.94 o 
 -10  12   1      135.03      131.27      7.55 o 
  -9  12   1      129.00      120.47      6.85 o 
  -8  12   1       44.23       34.05      5.04 o 
  -7  12   1      227.27      184.41      7.88 o 
  -6  12   1      148.78      148.51      8.64 o 
  -5  12   1     1504.58     1605.71     23.87 o 
  -4  12   1      253.09      236.46      9.07 o 
  -3  12   1     2225.37     2298.71     31.86 o 
  -2  12   1     3272.48     3194.74     47.01 o 
  -1  12   1     2902.51     3008.46     44.39 o 
   0  12   1      143.24      101.69      6.18 o 
   1  12   1     1353.06     1384.39     26.88 o 
   2  12   1       44.93       15.58      5.26 o 
   3  12   1     3616.36     3668.21     43.74 o 
   4  12   1       23.03       14.59      4.50 o 
   5  12   1      813.03      836.28     16.10 o 
   6  12   1     1026.49      989.40     26.20 o 
   7  12   1       53.97       45.85      5.29 o 
   8  12   1       45.27       50.25      5.03 o 
   9  12   1      162.73      157.33      7.55 o 
  10  12   1       77.49       73.51      6.67 o 
  11  12   1       15.64       19.26      5.65 o 
  12  12   1       34.01       40.66      6.71 o 
 -12  13   1       27.74       19.29      7.60 o 
 -11  13   1       88.42       76.99      9.25 o 
 -10  13   1      133.45      101.29      8.71 o 
  -9  13   1        6.90       10.75      5.34 o 
  -8  13   1       24.17       21.92      5.69 o 
  -7  13   1      117.35      123.06      8.87 o 
  -6  13   1      129.70      133.70      8.44 o 
  -5  13   1      330.70      358.09     12.75 o 
  -4  13   1      704.81      691.61     16.00 o 
  -3  13   1      184.04      160.19     10.02 o 
  -2  13   1      328.52      384.08     14.66 o 
  -1  13   1      287.68      294.01     18.34 o 
   0  13   1      288.41      336.85     10.91 o 
   1  13   1     2025.74     1852.99     34.12 o 
   2  13   1      707.30      660.11     18.74 o 
   3  13   1      920.74      821.96     16.71 o 
   4  13   1      463.48      433.82     13.15 o 
   5  13   1      521.83      506.24     17.19 o 
   6  13   1      272.65      287.09     11.61 o 
   7  13   1     1381.40     1452.39     28.71 o 
   8  13   1       88.01       86.38      7.38 o 
   9  13   1      431.40      461.62     13.34 o 
  10  13   1       60.73       63.39      7.95 o 
  11  13   1        0.18        7.92      6.84 o 
  12  13   1      165.27      170.24     12.79 o 
  13  13   1        6.05        3.79     10.39 o 
 -13  14   1       16.69       28.69     13.15 o 
 -12  14   1       10.33        6.93      8.18 o 
 -11  14   1       71.16       58.68      9.56 o 
 -10  14   1        0.25       -3.27      5.60 o 
  -9  14   1      471.07      457.25     14.96 o 
  -8  14   1      102.15       71.48     10.27 o 
  -7  14   1      430.96      440.81     16.24 o 
  -6  14   1      483.62      414.43     17.74 o 
  -5  14   1      165.83      153.74      9.39 o 
  -4  14   1       20.79       16.25      5.10 o 
  -3  14   1       70.20       80.49      9.54 o 
  -2  14   1       76.87       38.94      8.19 o 
  -1  14   1      764.39      780.78     22.68 o 
   0  14   1       15.98       14.13      5.83 o 
   1  14   1        0.30        2.27      6.51 o 
   2  14   1      114.03      106.27     10.41 o 
   3  14   1     2065.35     2261.16     43.67 o 
   4  14   1      556.41      506.34     15.79 o 
   5  14   1       53.22       24.75      6.02 o 
   6  14   1      306.26      268.33     12.43 o 
   7  14   1       37.14       30.23      7.61 o 
   8  14   1        8.34       12.54      5.96 o 
   9  14   1       21.75       29.47      6.66 o 
  10  14   1     1130.14     1132.81     22.38 o 
  11  14   1        0.86       14.97      8.01 o 
  12  14   1      429.83      443.59     20.20 o 
  13  14   1        9.89        3.43     12.27 o 
  14  14   1        0.17       -2.02     13.13 o 
 -14  15   1       54.66       51.77     16.52 o 
 -13  15   1      167.34      212.25     22.86 o 
 -12  15   1       10.95       13.72     10.03 o 
 -11  15   1      464.14      450.41     16.72 o 
 -10  15   1       68.66       66.66      8.43 o 
  -9  15   1       57.69       39.39      7.42 o 
  -8  15   1        2.47       -0.35      6.31 o 
  -7  15   1       25.42       35.21      7.29 o 
  -6  15   1      287.57      345.85     13.59 o 
  -5  15   1      131.85      116.31     10.10 o 
  -4  15   1      332.78      312.60     16.75 o 
  -3  15   1        2.07        9.81      7.48 o 
  -2  15   1      419.28      422.29     18.23 o 
  -1  15   1      412.50      393.09     17.41 o 
   0  15   1       17.30       26.71      6.33 o 
   1  15   1       78.93       61.62      9.44 o 
   2  15   1     2420.99     2639.42     58.00 o 
   3  15   1        5.24       -4.86      7.06 o 
   4  15   1       17.69       36.77      7.98 o 
   5  15   1       16.49       16.50      6.82 o 
   6  15   1        1.34        9.45      5.98 o 
   7  15   1       89.32       75.84      8.70 o 
   8  15   1        7.41       -0.86      6.17 o 
   9  15   1       95.35      101.47      9.29 o 
  10  15   1      107.78      121.99      9.42 o 
  11  15   1       62.69       42.04      8.06 o 
  12  15   1      492.97      540.96     20.29 o 
  13  15   1        2.83        3.08     12.83 o 
  14  15   1      156.13      222.68     24.35 o 
  15  15   1       10.29       16.15     15.41 o 
 -14  16   1      119.45      114.38     21.13 o 
 -13  16   1      151.91      165.52     21.91 o 
 -12  16   1      173.94      216.73     16.01 o 
 -11  16   1      475.16      542.24     17.26 o 
 -10  16   1       21.54       24.09      7.84 o 
  -9  16   1      541.98      537.04     18.72 o 
  -8  16   1      328.68      327.17     14.56 o 
  -7  16   1      533.14      548.47     18.10 o 
  -6  16   1       30.55       19.79      6.49 o 
  -5  16   1      349.03      348.93     19.05 o 
  -4  16   1       41.19       27.72      8.52 o 
  -3  16   1        6.27       12.76      8.18 o 
  -2  16   1      136.33      182.05     13.94 o 
  -1  16   1      397.97      415.59     18.70 o 
   0  16   1      220.69      244.94     12.27 o 
   1  16   1      642.04      593.50     22.04 o 
   2  16   1      121.98      133.07     12.50 o 
   3  16   1        3.78       -0.70      7.63 o 
   4  16   1      423.86      434.87     20.67 o 
   5  16   1       31.00       34.47      6.38 o 
   6  16   1     1722.74     1740.23     39.35 o 
   7  16   1       98.28       87.03      9.21 o 
   8  16   1       69.67       81.98      9.00 o 
   9  16   1       23.34        5.89      7.21 o 
  10  16   1      186.39      190.84     11.31 o 
  11  16   1      109.65       91.70     10.09 o 
  12  16   1       14.07       18.44      9.74 o 
  13  16   1      684.73      734.73     34.92 o 
  14  16   1      101.69       75.92     18.59 o 
 -12  17   1      335.29      358.06     20.01 o 
 -11  17   1      128.32      137.26     11.29 o 
 -10  17   1      100.74       79.94     10.32 o 
  -9  17   1      142.32      122.27     11.40 o 
  -8  17   1        1.68       20.32      7.39 o 
  -7  17   1      268.97      270.72     12.68 o 
  -6  17   1     2295.38     2616.38     50.91 o 
  -5  17   1      158.47      163.17     14.06 o 
  -4  17   1      892.27      911.55     28.60 o 
  -3  17   1      126.27      129.02     13.46 o 
  -2  17   1       95.25       57.78     10.71 o 
  -1  17   1      100.12       62.86     11.26 o 
   0  17   1      177.93      195.03     15.56 o 
   1  17   1      197.50      182.76     21.93 o 
   2  17   1       97.03       92.45     11.46 o 
   3  17   1        0.19       10.84      8.85 o 
   4  17   1        3.76        9.26      9.29 o 
   5  17   1     1228.78     1284.24     40.28 o 
   6  17   1        1.52        6.49      6.71 o 
   7  17   1       65.33       42.51      9.23 o 
   8  17   1      426.83      463.80     16.87 o 
   9  17   1        6.15        7.99      7.36 o 
  10  17   1       90.88       77.98      9.77 o 
  11  17   1      208.97      230.20     14.55 o 
  12  17   1       35.06       28.10     10.31 o 
 -11  18   1       32.34       36.98     10.31 o 
 -10  18   1      118.75      136.78     12.09 o 
  -9  18   1        8.84       13.99      8.56 o 
  -8  18   1      308.53      308.08     16.00 o 
  -7  18   1      104.27      119.89     13.25 o 
  -6  18   1       28.90       34.91     10.33 o 
  -5  18   1       63.00       56.28     11.63 o 
  -4  18   1       18.75        3.67      8.96 o 
  -3  18   1      243.43      236.14     16.61 o 
  -2  18   1        7.08       11.89      9.05 o 
  -1  18   1      951.43      977.87     29.15 o 
   0  18   1      305.93      356.11     16.76 o 
   1  18   1       77.10       77.58     11.26 o 
   2  18   1        2.12       22.34      9.13 o 
   3  18   1       20.60       33.63     11.22 o 
   4  18   1      355.18      401.03     23.96 o 
   5  18   1       38.81       41.50     13.34 o 
   6  18   1        0.09       14.44     12.34 o 
   7  18   1      324.61      274.70     17.66 o 
   8  18   1      576.30      609.01     20.77 o 
   9  18   1      811.89      849.61     23.56 o 
  10  18   1       61.35       41.41      9.14 o 
  11  18   1      116.33      127.32     11.02 o 
  -9  19   1       33.51       21.16     10.86 o 
  -8  19   1        1.55       15.38     12.59 o 
  -7  19   1      314.16      368.19     23.75 o 
  -6  19   1      208.55      212.98     17.09 o 
  -5  19   1      411.52      434.02     22.13 o 
  -4  19   1      191.49      232.23     17.97 o 
  -3  19   1        2.37       16.40     10.34 o 
  -2  19   1      990.95      971.28     30.57 o 
  -1  19   1       91.69      100.59     13.58 o 
   0  19   1      184.38      224.27     16.59 o 
   1  19   1       27.51       24.91     10.27 o 
   2  19   1      279.39      312.26     19.07 o 
   3  19   1      276.40      294.17     20.96 o 
   4  19   1       75.32       51.78     14.89 o 
   5  19   1        6.60      -12.32     12.51 o 
   6  19   1       90.00      100.82     16.28 o 
   7  19   1      275.62      325.91     32.30 o 
   8  19   1        0.22        9.90     15.17 o 
   9  19   1      462.21      439.72     18.39 o 
  -7  20   1      346.33      400.62     22.77 o 
  -6  20   1        0.65        0.40     11.57 o 
  -5  20   1      201.22      215.53     32.96 o 
  -4  20   1       98.40       93.95     15.95 o 
  -3  20   1      284.82      306.01     22.15 o 
  -2  20   1       23.39       21.63     12.86 o 
  -1  20   1      283.11      253.69     20.82 o 
   0  20   1      560.52      576.33     24.74 o 
   1  20   1      823.41      921.28     33.91 o 
   2  20   1      351.54      436.19     28.38 o 
   3  20   1      541.67      533.81     30.67 o 
   4  20   1      162.41      112.14     20.00 o 
   5  20   1      203.52      227.93     28.47 o 
   6  20   1      353.97      330.41     27.44 o 
   7  20   1        0.21       23.39     18.50 o 
  -4  21   1      110.58       86.03     25.17 o 
  -3  21   1      149.68      181.83     29.85 o 
  -2  21   1       44.48       40.90     15.29 o 
  -1  21   1      200.88      198.97     20.25 o 
   0  21   1      245.42      221.24     19.18 o 
   1  21   1      527.88      670.12     33.33 o 
   2  21   1       28.55       30.74     15.14 o 
   3  21   1      847.71      860.93     42.71 o 
   0   0   2    32792.57    30407.06   1305.01 o 
   0   1   2      589.81      582.89      4.86 o 
   1   1   2     1899.88     2103.53     14.11 o 
  -1   2   2    10817.80    11003.32     72.45 o 
   0   2   2     4248.68     4320.24     34.73 o 
   1   2   2       65.99       46.98      1.27 o 
   2   2   2     3390.03     3454.12     29.70 o 
  -2   3   2      524.41      530.37      6.18 o 
  -1   3   2     5544.12     6003.74     42.83 o 
   0   3   2       41.06       49.75      1.68 o 
   1   3   2      801.33      828.15      9.79 o 
   2   3   2     7591.85     8014.00     91.37 o 
   3   3   2        0.16       -1.62      1.62 o 
  -3   4   2      212.52      193.85      3.84 o 
  -2   4   2        3.64        6.60      1.81 o 
  -1   4   2      162.34      197.78      4.17 o 
   0   4   2     2072.06     1881.66     15.82 o 
   1   4   2     1903.95     1808.01     20.18 o 
   2   4   2     1755.62     2084.71     33.60 o 
   3   4   2      203.90      214.39      4.37 o 
   4   4   2     9155.97     9404.74     72.00 o 
  -4   5   2     5217.91     5301.63     45.85 o 
  -3   5   2        6.93        4.30      1.78 o 
  -2   5   2     1157.75     1241.73     12.76 o 
  -1   5   2     7220.58     7557.92     60.39 o 
   0   5   2     3340.47     3237.36     26.37 o 
   1   5   2     1085.58     1240.19     14.92 o 
   2   5   2      596.23      783.74     14.00 o 
   3   5   2     2539.85     2495.59     44.60 o 
   4   5   2     4043.00     3987.67     37.06 o 
   5   5   2      422.04      482.63     10.08 o 
  -5   6   2        0.57        3.64      2.12 o 
  -4   6   2     1649.52     1646.23     17.32 o 
  -3   6   2     8316.91     9023.97     70.79 o 
  -2   6   2      292.31      260.10      5.19 o 
  -1   6   2     2800.45     2993.19     25.36 o 
   0   6   2        1.72        0.38      1.29 o 
   1   6   2     7390.28     8184.31     70.27 o 
   2   6   2        0.26        9.27      1.71 o 
   3   6   2     7601.26     8387.89    121.79 o 
   4   6   2      764.85      846.31     14.85 o 
   5   6   2     1180.71     1314.24     13.59 o 
   6   6   2     4680.79     5094.22     44.50 o 
  -6   7   2      308.10      319.60      6.99 o 
  -5   7   2      145.43      129.94      4.43 o 
  -4   7   2     1999.77     2006.73     19.95 o 
  -3   7   2     2827.53     3155.48     27.61 o 
  -2   7   2    17318.16    18214.89    146.18 o 
  -1   7   2     5414.60     5785.50     48.50 o 
   0   7   2      834.92     1036.23     13.03 o 
   1   7   2     2782.25     3047.59     27.34 o 
   2   7   2      241.82      349.72      8.02 o 
   3   7   2     1295.92     1561.93     28.71 o 
   4   7   2      694.92     1097.92     19.63 o 
   5   7   2     2749.29     2879.84     41.80 o 
   6   7   2     2268.23     2305.30     27.45 o 
   7   7   2      619.56      611.10      9.84 o 
  -7   8   2     3831.23     3969.99     36.14 o 
  -6   8   2      675.16      785.34     10.50 o 
  -5   8   2      744.07      796.69     10.54 o 
  -4   8   2       66.38       25.47      2.53 o 
  -3   8   2      541.35      631.21      9.42 o 
  -2   8   2      869.80     1066.45     12.41 o 
  -1   8   2     1591.29     1741.39     16.98 o 
   0   8   2     1079.65     1251.78     14.74 o 
   1   8   2     6485.43     7257.95     57.65 o 
   2   8   2     4804.27     5515.17     56.83 o 
   3   8   2     1843.94     1937.66     31.18 o 
   4   8   2      531.83      649.71     13.40 o 
   5   8   2     1229.05     1321.44     22.95 o 
   6   8   2     1024.42     1007.77     14.12 o 
   7   8   2     1394.68     1334.97     18.72 o 
   8   8   2      236.97      239.46      6.84 o 
  -8   9   2     1754.18     1766.72     20.00 o 
  -7   9   2      162.34      172.97      5.88 o 
  -6   9   2      549.01      558.82      8.94 o 
  -5   9   2      312.32      276.02      6.28 o 
  -4   9   2     1942.95     1894.37     20.73 o 
  -3   9   2      603.32      592.31      9.26 o 
  -2   9   2     2204.83     2296.56     21.94 o 
  -1   9   2       59.60       51.46      3.13 o 
   0   9   2      972.26     1040.77     14.60 o 
   1   9   2      260.80      270.98      6.18 o 
   2   9   2        0.52        1.15      2.03 o 
   3   9   2      336.66      339.53      7.51 o 
   4   9   2      948.06      944.38     15.24 o 
   5   9   2        5.48       19.53      2.55 o 
   6   9   2      225.52      240.72      6.45 o 
   7   9   2      516.03      450.01      8.77 o 
   8   9   2      516.75      483.41     11.52 o 
   9   9   2     1446.92     1535.59     19.38 o 
  -9  10   2        1.44        1.58      3.56 o 
  -8  10   2       93.63       71.69      5.06 o 
  -7  10   2     7342.31     7565.05     63.27 o 
  -6  10   2        0.07        6.01      2.87 o 
  -5  10   2      360.60      335.22      8.32 o 
  -4  10   2     1833.13     1688.17     19.68 o 
  -3  10   2      249.12      202.65      5.88 o 
  -2  10   2     4815.14     4830.88     41.63 o 
  -1  10   2      855.83      895.70     13.54 o 
   0  10   2       51.41       41.38      3.56 o 
   1  10   2     5816.94     5984.15     66.00 o 
   2  10   2     1228.41     1261.45     14.48 o 
   3  10   2     2589.23     2668.20     27.37 o 
   4  10   2     2111.51     2232.08     34.45 o 
   5  10   2     3829.29     4094.95     90.91 o 
   6  10   2       54.67       62.02      3.97 o 
   7  10   2     3331.88     3511.57     66.69 o 
   8  10   2       67.48       40.40      4.44 o 
   9  10   2     4067.77     4087.08     58.80 o 
  10  10   2      748.74      756.44     14.64 o 
 -10  11   2     2005.87     1942.43     24.59 o 
  -9  11   2      204.28      202.37      7.39 o 
  -8  11   2      152.97      117.62      5.62 o 
  -7  11   2      112.10      104.85      5.43 o 
  -6  11   2      334.10      266.71      7.80 o 
  -5  11   2       99.88      111.40      5.43 o 
  -4  11   2        1.35        3.26      3.10 o 
  -3  11   2        2.25       -2.84      2.84 o 
  -2  11   2     2828.10     2816.21     33.10 o 
  -1  11   2     2187.95     2241.29     30.38 o 
   0  11   2     3376.93     3507.97     41.10 o 
   1  11   2      221.05      269.59      9.79 o 
   2  11   2      153.68      161.99      5.09 o 
   3  11   2      144.20      152.66      6.52 o 
   4  11   2      608.55      601.07     11.36 o 
   5  11   2     2352.73     2538.15     52.19 o 
   6  11   2     3091.83     3164.39     61.20 o 
   7  11   2      399.32      389.35     12.54 o 
   8  11   2     1440.88     1491.80     22.20 o 
   9  11   2        6.56       14.46      4.23 o 
  10  11   2     2044.56     2060.25     26.20 o 
  11  11   2      104.56      119.53      6.66 o 
 -11  12   2      399.33      415.89     12.99 o 
 -10  12   2      201.78      212.04      9.87 o 
  -9  12   2        3.00        2.81      3.88 o 
  -8  12   2     1078.62     1056.98     16.90 o 
  -7  12   2     3101.07     3225.45     36.05 o 
  -6  12   2      915.94      909.93     21.48 o 
  -5  12   2     1342.11     1278.91     20.60 o 
  -4  12   2      227.92      243.49      9.31 o 
  -3  12   2        2.89        2.54      3.88 o 
  -2  12   2     3104.05     3158.51     49.87 o 
  -1  12   2      682.19      636.62     17.38 o 
   0  12   2      941.83      975.07     18.04 o 
   1  12   2        2.75       -1.19      5.20 o 
   2  12   2      340.24      355.07     12.46 o 
   3  12   2      490.78      473.69     16.78 o 
   4  12   2       29.71       21.42      4.90 o 
   5  12   2      191.68      159.17      7.95 o 
   6  12   2      129.45      112.10      7.35 o 
   7  12   2     2081.31     2076.83     55.87 o 
   8  12   2        0.83        1.07      4.10 o 
   9  12   2       22.26        9.99      5.51 o 
  10  12   2     1827.96     1844.31     35.62 o 
  11  12   2      408.74      392.60     16.17 o 
  12  12   2      248.57      247.19     13.03 o 
 -12  13   2        0.72       -2.09      6.16 o 
 -11  13   2      113.91      127.80      9.62 o 
 -10  13   2      920.15      906.74     21.41 o 
  -9  13   2      145.64      155.72     10.31 o 
  -8  13   2     1853.66     1845.26     27.47 o 
  -7  13   2        8.98        7.50      4.73 o 
  -6  13   2      122.63      125.63      8.43 o 
  -5  13   2        3.21        0.78      5.06 o 
  -4  13   2      294.96      307.29     10.95 o 
  -3  13   2      633.79      562.27     15.10 o 
  -2  13   2     1938.50     1954.41     36.04 o 
  -1  13   2      651.39      601.17     17.74 o 
   0  13   2     2973.77     3248.81     44.38 o 
   1  13   2      658.91      634.32     18.38 o 
   2  13   2     1558.13     1537.02     30.53 o 
   3  13   2       48.30       38.22      6.40 o 
   4  13   2     8132.48     8219.90    147.82 o 
   5  13   2       28.85       32.31      6.34 o 
   6  13   2      892.11      912.11     28.31 o 
   7  13   2      107.53      115.54      8.76 o 
   8  13   2      240.58      273.23     10.78 o 
   9  13   2        0.06        2.52      5.34 o 
  10  13   2      402.16      447.80     16.28 o 
  11  13   2       54.87       51.85      7.09 o 
  12  13   2      625.77      671.75     28.49 o 
  13  13   2        0.18        0.52      9.50 o 
 -13  14   2        8.59        6.49     10.76 o 
 -12  14   2        0.17        8.49      6.75 o 
 -11  14   2       35.20       21.06      7.27 o 
 -10  14   2      241.10      249.18     12.45 o 
  -9  14   2      164.00      144.95     14.09 o 
  -8  14   2        0.89        3.61      5.40 o 
  -7  14   2      344.54      316.28     12.87 o 
  -6  14   2      566.75      613.89     18.96 o 
  -5  14   2        1.71       -2.56      4.75 o 
  -4  14   2      117.89       93.50      6.75 o 
  -3  14   2      256.66      271.66     13.75 o 
  -2  14   2      374.66      350.07     19.73 o 
  -1  14   2     1518.14     1462.45     30.39 o 
   0  14   2        2.23        9.55      5.27 o 
   1  14   2     1647.43     1491.06     30.59 o 
   2  14   2     1481.17     1456.02     30.48 o 
   3  14   2      131.52      164.64     11.96 o 
   4  14   2        0.05       11.59      4.56 o 
   5  14   2        6.82       10.65      5.73 o 
   6  14   2       68.42       56.64      8.04 o 
   7  14   2     1953.15     1915.39     50.91 o 
   8  14   2      640.54      615.97     17.12 o 
   9  14   2      641.42      645.65     19.46 o 
  10  14   2        0.83        1.76      5.88 o 
  11  14   2       48.00       44.96      7.96 o 
  12  14   2       59.42       56.11      8.52 o 
  13  14   2      381.76      323.63     24.08 o 
  14  14   2        6.77       17.64     13.94 o 
 -14  15   2        1.70        5.66     13.79 o 
 -13  15   2        1.90        7.69     12.46 o 
 -12  15   2      221.80      188.24     12.21 o 
 -11  15   2       57.90       42.77      9.27 o 
 -10  15   2      235.48      261.36     12.55 o 
  -9  15   2      157.38      131.73      9.79 o 
  -8  15   2     2163.59     2257.20     36.94 o 
  -7  15   2        0.32       -1.82      5.86 o 
  -6  15   2        0.84        3.95      5.56 o 
  -5  15   2       41.49       27.73      8.88 o 
  -4  15   2      594.97      513.44     19.57 o 
  -3  15   2      587.69      555.03     19.93 o 
  -2  15   2        3.31        3.22      7.26 o 
  -1  15   2       82.41       98.70     11.33 o 
   0  15   2        5.25       24.64      6.40 o 
   1  15   2      145.20      134.54     12.74 o 
   2  15   2       29.56       22.45      7.82 o 
   3  15   2        0.14       -5.78      7.11 o 
   4  15   2       69.99       59.97      7.61 o 
   5  15   2      132.64      102.06      9.76 o 
   6  15   2       66.65       72.50      8.99 o 
   7  15   2       48.15       44.79      8.30 o 
   8  15   2      352.05      347.03     14.26 o 
   9  15   2      438.41      396.93     14.59 o 
  10  15   2     1229.04     1330.44     26.34 o 
  11  15   2       35.04       31.80      8.06 o 
  12  15   2     1057.46     1155.35     26.49 o 
  13  15   2      230.71      205.45     25.14 o 
  14  15   2        1.38        3.14     14.34 o 
  15  15   2       17.30        9.92     15.26 o 
 -14  16   2       58.01       47.65     17.95 o 
 -13  16   2      176.43      183.51     22.30 o 
 -12  16   2        0.47        4.55      8.29 o 
 -11  16   2       41.23       26.67      8.06 o 
 -10  16   2        0.03        3.66      7.24 o 
  -9  16   2       20.03       17.62      8.02 o 
  -8  16   2      211.43      216.14     12.23 o 
  -7  16   2       80.17       84.07      8.75 o 
  -6  16   2        0.60        4.35      5.65 o 
  -5  16   2     1139.07     1230.20     32.66 o 
  -4  16   2      159.54      154.64     12.65 o 
  -3  16   2      487.24      461.28     19.43 o 
  -2  16   2       56.68       32.08      8.63 o 
  -1  16   2        1.12        6.90      7.50 o 
   0  16   2      925.90      946.43     21.74 o 
   1  16   2      217.72      234.71     14.56 o 
   2  16   2       14.22        4.78      7.50 o 
   3  16   2      845.50      873.87     43.67 o 
   4  16   2      164.78      169.18     14.72 o 
   5  16   2      153.09      156.59      9.95 o 
   6  16   2       69.15       68.79      8.37 o 
   7  16   2     1025.26     1046.28     27.20 o 
   8  16   2       36.33       44.66      8.84 o 
   9  16   2       77.78       82.24      9.88 o 
  10  16   2        0.00       10.08      6.61 o 
  11  16   2        8.94       17.37      7.64 o 
  12  16   2       50.50       45.87      9.37 o 
  13  16   2      189.80      198.44     21.83 o 
  14  16   2      132.29      131.81     21.84 o 
 -12  17   2       10.68       12.75      9.17 o 
 -11  17   2        6.35       20.30      8.32 o 
 -10  17   2       21.19        7.87      8.63 o 
  -9  17   2       65.90       61.38     10.25 o 
  -8  17   2      270.92      301.64     14.80 o 
  -7  17   2      366.20      337.43     14.01 o 
  -6  17   2        0.42        4.16      8.88 o 
  -5  17   2       12.86       14.30      8.99 o 
  -4  17   2      277.36      272.78     16.79 o 
  -3  17   2      115.97      123.73     12.97 o 
  -2  17   2       50.75       45.20      9.78 o 
  -1  17   2      380.44      365.04     18.16 o 
   0  17   2      669.15      778.88     22.50 o 
   1  17   2       39.80       28.33      9.01 o 
   2  17   2      407.35      414.75     19.12 o 
   3  17   2      103.06       87.02     12.81 o 
   4  17   2      270.10      256.15     21.31 o 
   5  17   2      318.83      317.80     19.56 o 
   6  17   2      619.72      577.60     18.82 o 
   7  17   2      405.59      447.13     17.90 o 
   8  17   2      129.04      135.36     11.36 o 
   9  17   2       15.20       18.62      8.75 o 
  10  17   2      235.71      215.08     17.47 o 
  11  17   2       26.33       19.37      8.32 o 
  12  17   2       11.22       16.21      8.58 o 
 -11  18   2      938.98      915.48     26.20 o 
 -10  18   2      463.02      498.40     22.26 o 
  -9  18   2     1001.92     1045.62     26.62 o 
  -8  18   2      162.05      141.16     18.08 o 
  -7  18   2       26.79       29.81     10.22 o 
  -6  18   2        2.42       10.95      9.69 o 
  -5  18   2     1667.13     1861.75     42.09 o 
  -4  18   2        3.45       15.42      9.75 o 
  -3  18   2       94.26      134.21     13.61 o 
  -2  18   2        0.60       15.75      9.25 o 
  -1  18   2       69.02       58.01     10.96 o 
   0  18   2        4.37        0.18      7.94 o 
   1  18   2      169.70      162.07     17.27 o 
   2  18   2       62.01       55.65     11.94 o 
   3  18   2      746.63      775.54     31.46 o 
   4  18   2     1275.37     1429.55     39.29 o 
   5  18   2     1269.27     1448.13     44.39 o 
   6  18   2        0.21        8.07     12.23 o 
   7  18   2      230.17      258.53     16.05 o 
   8  18   2       15.85       14.25      8.90 o 
   9  18   2      231.04      244.42     14.03 o 
  10  18   2      378.61      415.39     21.45 o 
  11  18   2       68.43       35.34     10.18 o 
  -9  19   2       62.80       36.50     11.44 o 
  -8  19   2      198.56      243.53     21.25 o 
  -7  19   2      104.73       83.67     13.55 o 
  -6  19   2        6.92       10.57     10.64 o 
  -5  19   2        0.11       11.38     10.35 o 
  -4  19   2      126.20      108.46     14.34 o 
  -3  19   2       22.13       28.12     10.53 o 
  -2  19   2      356.37      436.23     24.19 o 
  -1  19   2      229.22      303.07     20.94 o 
   0  19   2      721.00      816.15     27.16 o 
   1  19   2       63.27       66.54     12.34 o 
   2  19   2        0.08       -0.04     10.38 o 
   3  19   2      150.91      149.05     16.63 o 
   4  19   2      109.14       88.40     16.82 o 
   5  19   2      302.24      371.88     26.36 o 
   6  19   2      186.63      177.57     21.59 o 
   7  19   2       81.98      111.09     20.33 o 
   8  19   2      276.53      257.65     38.26 o 
   9  19   2       68.34       84.98     12.28 o 
  -7  20   2       39.38       56.15     14.61 o 
  -6  20   2      121.87      112.73     20.71 o 
  -5  20   2       13.37        9.13     11.93 o 
  -4  20   2      444.75      430.54     28.06 o 
  -3  20   2     1204.76     1313.94     47.62 o 
  -2  20   2       31.69       30.49     13.21 o 
  -1  20   2       18.43       31.41     13.45 o 
   0  20   2       85.21      120.71     16.17 o 
   1  20   2      134.14      147.38     20.34 o 
   2  20   2        8.61       -2.55     13.59 o 
   3  20   2       19.06        6.68     13.41 o 
   4  20   2      108.95       93.85     20.69 o 
   5  20   2      127.39      109.04     21.06 o 
   6  20   2        0.10      -12.12     15.17 o 
   7  20   2       14.85       24.77     15.06 o 
  -3  21   2       12.27       27.92     13.82 o 
  -2  21   2      585.64      583.23     29.69 o 
  -1  21   2      329.43      324.94     23.99 o 
   0  21   2      328.92      384.88     36.06 o 
   1  21   2      170.68      215.93     24.27 o 
   2  21   2       10.83        5.50     15.51 o 
   3  21   2        0.12        7.57     14.87 o 
   0   1   3     1342.08     1460.01      9.88 o 
   1   1   3      502.32      461.21      4.60 o 
  -1   2   3     3769.42     3784.54     27.04 o 
   0   2   3    15857.97    16100.79     96.56 o 
   1   2   3     4409.33     4423.79     30.75 o 
   2   2   3      302.70      280.50      3.47 o 
  -2   3   3      324.23      273.05      4.01 o 
  -1   3   3     3091.69     3165.12     22.19 o 
   0   3   3    16311.53    16352.29    135.57 o 
   1   3   3     2123.57     2136.47     15.38 o 
   2   3   3     3596.62     3482.07     28.02 o 
   3   3   3     1190.41     1165.72     10.51 o 
  -3   4   3     5506.47     5666.88     40.70 o 
  -2   4   3       12.30        7.16      1.59 o 
  -1   4   3     2184.98     2198.95     16.55 o 
   0   4   3       39.05       55.63      2.17 o 
   1   4   3     1107.65     1092.56     10.51 o 
   2   4   3      127.26      110.36      3.06 o 
   3   4   3      359.97      335.22      4.90 o 
   4   4   3     3307.19     3346.53     33.25 o 
  -4   5   3     8283.96     9052.03     68.96 o 
  -3   5   3       56.64       79.13      2.90 o 
  -2   5   3      872.66      907.29      8.92 o 
  -1   5   3     1454.07     1394.83     12.54 o 
   0   5   3     4003.14     4377.13     34.17 o 
   1   5   3       12.77       10.31      1.82 o 
   2   5   3      439.10      322.91      5.89 o 
   3   5   3      665.84      705.42     12.43 o 
   4   5   3        7.13        0.89      1.61 o 
   5   5   3       79.10       73.05      3.33 o 
  -5   6   3     5491.47     5643.74     46.92 o 
  -4   6   3      673.96      785.17      9.85 o 
  -3   6   3     2121.41     2069.77     17.92 o 
  -2   6   3      832.94      872.40      9.51 o 
  -1   6   3     5551.77     5626.31     42.62 o 
   0   6   3      481.55      519.43      6.49 o 
   1   6   3     1677.80     1717.73     16.80 o 
   2   6   3     6469.28     7147.96     59.71 o 
   3   6   3     1524.10     1318.41     18.70 o 
   4   6   3       20.59       34.00      2.36 o 
   5   6   3     3224.51     4051.02     52.97 o 
   6   6   3      229.89      219.53      5.81 o 
  -6   7   3      910.43     1117.97     13.58 o 
  -5   7   3        0.55        2.99      1.95 o 
  -4   7   3       10.08        2.29      1.82 o 
  -3   7   3     1159.74     1322.79     13.06 o 
  -2   7   3     1347.23     1444.13     14.74 o 
  -1   7   3      160.10      201.11      4.15 o 
   0   7   3     2827.16     3012.86     25.05 o 
   1   7   3     4031.81     4264.21     34.73 o 
   2   7   3     2903.92     3252.94     31.49 o 
   3   7   3      858.61     1037.95     18.56 o 
   4   7   3     1312.82     1451.59     27.56 o 
   5   7   3      873.06     1026.81     18.96 o 
   6   7   3      330.61      411.87      7.69 o 
   7   7   3     3184.38     3440.03     35.50 o 
  -7   8   3       28.23       16.16      2.68 o 
  -6   8   3     7324.79     7526.74     61.05 o 
  -5   8   3     2964.49     3206.13     29.34 o 
  -4   8   3      427.74      464.71      7.21 o 
  -3   8   3       40.29       12.62      2.44 o 
  -2   8   3     1923.19     2175.83     21.06 o 
  -1   8   3     1893.10     1853.80     17.28 o 
   0   8   3      344.18      350.83      7.29 o 
   1   8   3      621.53      700.74      9.24 o 
   2   8   3     2101.44     2104.97     21.08 o 
   3   8   3      907.29      885.28     17.39 o 
   4   8   3      607.76      733.94     13.67 o 
   5   8   3      435.22      358.77      8.46 o 
   6   8   3       38.66       40.82      2.92 o 
   7   8   3       37.24       28.06      2.92 o 
   8   8   3      450.29      372.32      7.61 o 
  -8   9   3        0.89        1.24      2.84 o 
  -7   9   3       33.53       21.14      3.45 o 
  -6   9   3      555.86      628.19     10.35 o 
  -5   9   3     2384.91     2426.75     24.07 o 
  -4   9   3      891.27      961.31     11.90 o 
  -3   9   3        2.75        0.72      2.29 o 
  -2   9   3      187.15      247.48      5.57 o 
  -1   9   3        0.09        4.40      2.21 o 
   0   9   3      134.22      140.50      4.33 o 
   1   9   3      917.68      887.54     10.93 o 
   2   9   3     1781.29     1736.82     18.92 o 
   3   9   3      715.88      716.00     13.25 o 
   4   9   3      737.23      748.21     15.00 o 
   5   9   3       28.99       30.82      2.77 o 
   6   9   3     1255.77     1415.66     26.84 o 
   7   9   3       74.07       69.45      3.66 o 
   8   9   3     2159.81     2138.61     30.11 o 
   9   9   3      346.64      358.36      8.97 o 
  -9  10   3     6361.36     6079.63     56.94 o 
  -8  10   3      993.28     1013.39     14.91 o 
  -7  10   3     5611.78     5498.40     49.05 o 
  -6  10   3      582.03      469.39      9.06 o 
  -5  10   3     1208.89     1237.91     16.41 o 
  -4  10   3      896.62      862.57     15.68 o 
  -3  10   3      443.10      396.33      8.26 o 
  -2  10   3      109.37       96.50      3.87 o 
  -1  10   3        6.75        8.25      2.88 o 
   0  10   3        1.00        7.35      2.76 o 
   1  10   3      178.64      158.16      4.14 o 
   2  10   3      411.99      414.55      8.15 o 
   3  10   3      228.62      270.81      6.81 o 
   4  10   3        6.13       -0.14      2.65 o 
   5  10   3     1194.76     1107.81     21.85 o 
   6  10   3      463.50      484.22     10.16 o 
   7  10   3     1867.70     2068.17     51.00 o 
   8  10   3      342.79      389.87      8.54 o 
   9  10   3        5.47       10.34      4.17 o 
  10  10   3     3033.62     3038.13     48.22 o 
 -10  11   3       65.95       60.26      6.17 o 
  -9  11   3        2.79        5.16      3.45 o 
  -8  11   3      302.80      293.97     12.39 o 
  -7  11   3      275.15      246.73      7.98 o 
  -6  11   3     4792.37     4721.49     49.36 o 
  -5  11   3      183.01      145.16      6.19 o 
  -4  11   3     1269.91     1226.90     16.93 o 
  -3  11   3      532.37      566.49     11.00 o 
  -2  11   3     1166.76     1195.98     17.11 o 
  -1  11   3     1470.07     1362.36     19.66 o 
   0  11   3       90.21       85.63      6.52 o 
   1  11   3      166.53      176.65      7.04 o 
   2  11   3     7773.69     7727.27     81.84 o 
   3  11   3      327.94      294.47     10.00 o 
   4  11   3       74.95       93.85      5.86 o 
   5  11   3     2728.23     2706.63     55.13 o 
   6  11   3     5553.01     5838.44    123.14 o 
   7  11   3      471.34      483.53     16.40 o 
   8  11   3       38.95       57.41      4.78 o 
   9  11   3       99.94       92.14      5.54 o 
  10  11   3      484.91      425.79     12.89 o 
  11  11   3       88.54       71.98      7.45 o 
 -11  12   3      410.89      416.36     18.40 o 
 -10  12   3       46.43       43.80      5.82 o 
  -9  12   3      114.26       88.70      6.62 o 
  -8  12   3       81.01       66.51      5.74 o 
  -7  12   3       77.04       69.14      6.37 o 
  -6  12   3      798.18      769.78     15.64 o 
  -5  12   3     1096.74     1211.86     19.58 o 
  -4  12   3        0.11       -2.21      4.09 o 
  -3  12   3      585.65      541.77     13.06 o 
  -2  12   3      668.64      654.01     18.33 o 
  -1  12   3      979.98     1070.67     20.49 o 
   0  12   3     1114.67     1021.04     18.59 o 
   1  12   3     1028.13     1008.98     22.55 o 
   2  12   3     3025.03     2991.47     41.89 o 
   3  12   3       68.09       70.12      6.18 o 
   4  12   3      299.82      277.31     10.09 o 
   5  12   3     4735.57     4723.07    123.17 o 
   6  12   3      145.51      129.19      9.04 o 
   7  12   3      133.58      145.30      7.85 o 
   8  12   3       11.35        7.98      4.52 o 
   9  12   3      188.71      194.90      8.62 o 
  10  12   3      796.07      780.92     18.43 o 
  11  12   3      283.03      302.65     11.41 o 
  12  12   3      737.89      787.16     18.30 o 
 -12  13   3      553.15      547.48     28.79 o 
 -11  13   3       63.18       66.34      8.44 o 
 -10  13   3     1753.21     1767.30     29.42 o 
  -9  13   3      882.53      939.88     23.26 o 
  -8  13   3     1026.20     1067.07     19.78 o 
  -7  13   3        1.57        3.49      4.69 o 
  -6  13   3     1294.44     1328.23     24.42 o 
  -5  13   3     4890.26     4822.37     60.96 o 
  -4  13   3      117.10      115.96      7.50 o 
  -3  13   3      953.91      892.71     19.15 o 
  -2  13   3     3930.85     3985.11     58.66 o 
  -1  13   3     1387.33     1369.82     25.10 o 
   0  13   3     2495.49     2532.18     35.68 o 
   1  13   3        9.53        9.41      5.92 o 
   2  13   3     2297.73     2129.07     36.86 o 
   3  13   3      836.16      775.29     21.12 o 
   4  13   3      271.23      255.17     12.72 o 
   5  13   3      125.30       69.12      7.31 o 
   6  13   3     1309.54     1344.46     35.02 o 
   7  13   3     2107.09     2199.94     63.64 o 
   8  13   3       14.63       16.40      5.54 o 
   9  13   3      335.37      404.46     13.58 o 
  10  13   3       97.91       88.85      9.07 o 
  11  13   3       79.33       83.55      8.86 o 
  12  13   3       34.39       29.39      7.72 o 
  13  13   3       12.94        3.11      7.83 o 
 -13  14   3      150.31      159.46     13.28 o 
 -12  14   3       14.50        9.67      7.27 o 
 -11  14   3      576.55      545.20     17.91 o 
 -10  14   3      697.01      725.86     20.11 o 
  -9  14   3      830.85      903.83     20.32 o 
  -8  14   3      448.46      495.75     14.20 o 
  -7  14   3     1472.73     1398.58     36.62 o 
  -6  14   3      135.36      137.97      8.92 o 
  -5  14   3     1425.19     1368.40     24.71 o 
  -4  14   3      498.48      542.40     14.13 o 
  -3  14   3     1867.73     1820.73     49.07 o 
  -2  14   3     1027.93     1062.10     24.60 o 
  -1  14   3      736.40      874.36     19.94 o 
   0  14   3      198.84      180.29     11.84 o 
   1  14   3      175.84      186.15     13.14 o 
   2  14   3      827.77      770.62     22.87 o 
   3  14   3     1210.13     1315.37     30.33 o 
   4  14   3       21.77       21.05      5.16 o 
   5  14   3     3452.35     3329.64     58.51 o 
   6  14   3        8.68       13.56      6.16 o 
   7  14   3      780.61      774.59     25.35 o 
   8  14   3      165.77      146.42      9.09 o 
   9  14   3        7.43        9.81      6.13 o 
  10  14   3      855.03      877.94     33.74 o 
  11  14   3      101.15      108.85     10.12 o 
  12  14   3      847.56      865.37     24.41 o 
  13  14   3     1120.51     1171.95     36.99 o 
  14  14   3        2.02        7.96      9.41 o 
 -14  15   3      166.15      188.12     22.94 o 
 -13  15   3      761.45      775.23     26.33 o 
 -12  15   3       91.06       92.62     10.45 o 
 -11  15   3      848.48      846.70     25.86 o 
 -10  15   3      288.35      312.93     13.62 o 
  -9  15   3     1263.94     1266.65     27.16 o 
  -8  15   3       21.75       24.06      6.93 o 
  -7  15   3      144.63      143.45     11.49 o 
  -6  15   3       75.67       80.61      8.27 o 
  -5  15   3       17.25        6.29      5.30 o 
  -4  15   3       83.12       45.26      8.99 o 
  -3  15   3      212.66      178.61     12.76 o 
  -2  15   3     1086.12     1005.54     29.15 o 
  -1  15   3      426.56      400.63     16.98 o 
   0  15   3      489.33      459.61     17.83 o 
   1  15   3       67.74       60.22      8.98 o 
   2  15   3       41.95       29.44      8.92 o 
   3  15   3       41.42       77.91     11.02 o 
   4  15   3      606.13      629.02     19.09 o 
   5  15   3        7.13       17.62      5.58 o 
   6  15   3        0.59       -1.42      6.10 o 
   7  15   3        0.68        2.38      6.57 o 
   8  15   3      718.90      749.40     27.84 o 
   9  15   3        1.46       10.31      6.66 o 
  10  15   3      456.18      487.83     16.32 o 
  11  15   3       73.07       72.95     10.61 o 
  12  15   3       13.83        7.57      8.07 o 
  13  15   3        0.05        0.24      9.01 o 
  14  15   3       52.35       55.04     17.13 o 
  15  15   3       21.75       15.49     16.06 o 
 -13  16   3      205.77      182.48     16.68 o 
 -12  16   3        4.17       14.88      8.99 o 
 -11  16   3        0.02       14.89      7.86 o 
 -10  16   3       43.80       43.66      8.89 o 
  -9  16   3        8.61        3.35      7.72 o 
  -8  16   3      273.95      254.84     13.24 o 
  -7  16   3      267.50      303.46     13.31 o 
  -6  16   3       90.63       91.76      8.23 o 
  -5  16   3       33.22       38.54      6.60 o 
  -4  16   3       26.17       28.69      8.94 o 
  -3  16   3      551.11      468.73     22.32 o 
  -2  16   3        4.72       23.13      8.16 o 
  -1  16   3       67.12       87.62     10.50 o 
   0  16   3       32.53       19.24      6.86 o 
   1  16   3       23.85       37.29      8.69 o 
   2  16   3      154.21      141.71     13.97 o 
   3  16   3      272.18      251.39     18.12 o 
   4  16   3      582.63      550.89     29.28 o 
   5  16   3       87.21       55.16      9.12 o 
   6  16   3      319.58      350.28     14.26 o 
   7  16   3       13.48       14.20      7.35 o 
   8  16   3       50.99       33.56     12.33 o 
   9  16   3      176.81      168.95     13.11 o 
  10  16   3      126.97      119.64     10.25 o 
  11  16   3       36.10       32.53      8.37 o 
  12  16   3       19.82       26.28      8.61 o 
  13  16   3       18.01       15.15     12.19 o 
 -12  17   3      338.63      383.35     18.59 o 
 -11  17   3       85.42       97.13     10.80 o 
 -10  17   3     1008.06     1092.57     29.58 o 
  -9  17   3       60.22       56.46     10.32 o 
  -8  17   3       64.26       66.91      9.36 o 
  -7  17   3      185.91      199.00     11.28 o 
  -6  17   3      539.13      575.52     17.97 o 
  -5  17   3        1.50        4.90      8.06 o 
  -4  17   3      425.11      450.30     20.54 o 
  -3  17   3       22.07       37.56      9.93 o 
  -2  17   3      108.37       90.52     11.54 o 
  -1  17   3        4.72        9.08      8.58 o 
   0  17   3      207.66      191.79     11.75 o 
   1  17   3      230.95      247.31     15.90 o 
   2  17   3      748.77      787.14     28.32 o 
   3  17   3       20.74       20.01     10.09 o 
   4  17   3      743.18      760.97     28.00 o 
   5  17   3      247.81      226.01     21.94 o 
   6  17   3       21.80       32.54      7.17 o 
   7  17   3       20.84       26.52      7.34 o 
   8  17   3       24.00       25.43      8.85 o 
   9  17   3      122.67      109.99     11.93 o 
  10  17   3      303.22      311.88     16.83 o 
  11  17   3       31.70       32.07      8.32 o 
  12  17   3       38.09       27.90      9.09 o 
 -11  18   3        0.03        6.34      9.66 o 
 -10  18   3        1.19        0.45      8.95 o 
  -9  18   3      167.78      156.51     12.69 o 
  -8  18   3      245.63      223.83     12.94 o 
  -7  18   3       21.15       32.95     10.32 o 
  -6  18   3       89.93       63.70     11.62 o 
  -5  18   3      172.81      159.16     14.60 o 
  -4  18   3       13.98        8.52      8.98 o 
  -3  18   3       92.31       92.66     12.42 o 
  -2  18   3        7.24       18.26      9.41 o 
  -1  18   3       20.94       12.93      9.54 o 
   0  18   3       68.84       73.07     10.56 o 
   1  18   3       31.35       39.62     11.50 o 
   2  18   3      118.68      111.11     15.96 o 
   3  18   3      147.47      136.92     15.34 o 
   4  18   3      228.47      231.91     18.44 o 
   5  18   3      201.57      200.54     17.90 o 
   6  18   3        6.16       29.54     11.69 o 
   7  18   3     1085.40     1154.17     31.10 o 
   8  18   3      395.31      443.68     17.03 o 
   9  18   3      134.32      122.50     12.09 o 
  10  18   3        0.59        3.90      9.13 o 
  11  18   3      139.13      140.51     13.07 o 
  -9  19   3       10.39        7.46     10.43 o 
  -8  19   3       26.63       18.54     13.94 o 
  -7  19   3       50.48       60.43     12.53 o 
  -6  19   3      376.65      421.97     28.11 o 
  -5  19   3       62.98       68.09     12.53 o 
  -4  19   3      719.17      721.85     27.29 o 
  -3  19   3       16.73        7.90      9.72 o 
  -2  19   3       21.31       37.60     11.04 o 
  -1  19   3        0.33        2.78      9.85 o 
   0  19   3      216.92      231.04     17.19 o 
   1  19   3      160.76      139.10     16.37 o 
   2  19   3       95.11       91.22     17.61 o 
   3  19   3      260.92      281.57     20.69 o 
   4  19   3      891.72      798.40     31.00 o 
   5  19   3       79.46       52.75     16.08 o 
   6  19   3        3.60       17.03     12.24 o 
   7  19   3      189.69      189.05     23.31 o 
   8  19   3      166.27      164.20     21.19 o 
   9  19   3      474.38      490.10     23.78 o 
  -7  20   3      166.09      148.14     21.30 o 
  -6  20   3       32.29       10.37     13.41 o 
  -5  20   3      113.98      104.33     15.82 o 
  -4  20   3      178.31      150.38     17.19 o 
  -3  20   3       13.38       11.93     11.68 o 
  -2  20   3       56.58       45.65     13.33 o 
  -1  20   3      770.63      887.38     33.43 o 
   0  20   3      262.55      286.37     21.48 o 
   1  20   3       15.82       21.75     15.13 o 
   2  20   3      232.29      216.22     22.33 o 
   3  20   3      138.59      151.86     19.80 o 
   4  20   3        0.17       21.75     15.36 o 
   5  20   3      127.61      115.77     21.12 o 
   6  20   3       39.76       40.06     15.02 o 
   7  20   3      395.56      522.93     33.92 o 
  -3  21   3       84.66       63.67     15.64 o 
  -2  21   3       37.23       31.73     14.38 o 
  -1  21   3        0.28        9.60     13.37 o 
   0  21   3        1.79       22.62     13.86 o 
   1  21   3      171.73      188.39     23.37 o 
   2  21   3       95.72      100.38     18.85 o 
   3  21   3      425.89      463.02     32.94 o 
   0   0   4    50907.16    50435.16    581.87 o 
   0   1   4     6281.17     6540.17     40.85 o 
   1   1   4     1632.47     1357.06      9.59 o 
  -1   2   4     3705.95     3898.10     26.49 o 
   0   2   4    11732.78    11455.38     68.54 o 
   1   2   4     7378.64     7418.62     47.24 o 
   2   2   4     2079.86     1944.66     14.33 o 
  -2   3   4       34.17       31.14      2.04 o 
  -1   3   4     2124.85     2159.68     16.20 o 
   0   3   4     4177.39     4081.77     27.08 o 
   1   3   4       69.24       45.68      1.73 o 
   2   3   4      479.12      512.43      5.74 o 
   3   3   4     2822.01     2558.56     19.88 o 
  -3   4   4      119.21      143.84      3.48 o 
  -2   4   4        3.48        3.29      1.41 o 
  -1   4   4      395.95      426.73      5.23 o 
   0   4   4      246.69      254.46      4.30 o 
   1   4   4      119.70       98.57      2.97 o 
   2   4   4     1003.11      940.36      9.09 o 
   3   4   4     5330.93     5496.29     40.17 o 
   4   4   4      525.21      608.87      7.23 o 
  -4   5   4      268.21      325.73      5.39 o 
  -3   5   4    17136.45    16857.65    122.17 o 
  -2   5   4      137.87      114.14      3.39 o 
  -1   5   4     1060.73      999.21      9.45 o 
   0   5   4     3635.78     3973.92     29.10 o 
   1   5   4       25.73       33.67      1.92 o 
   2   5   4       20.90       23.47      1.82 o 
   3   5   4     1450.83     1489.99     14.36 o 
   4   5   4     2241.70     2546.03     26.28 o 
   5   5   4     1117.42     1175.83     11.63 o 
  -5   6   4     1206.61     1382.03     14.33 o 
  -4   6   4      321.96      282.41      5.30 o 
  -3   6   4        9.05        7.44      1.78 o 
  -2   6   4     2578.56     2915.50     23.12 o 
  -1   6   4     3976.67     4221.98     34.68 o 
   0   6   4      651.83      537.65      6.18 o 
   1   6   4     3462.72     3787.14     31.75 o 
   2   6   4     3164.19     3037.69     29.00 o 
   3   6   4      315.14      381.36      5.89 o 
   4   6   4       33.87       42.93      2.62 o 
   5   6   4        2.26        5.80      2.04 o 
   6   6   4     5959.23     6232.60     51.95 o 
  -6   7   4       72.64       55.98      3.35 o 
  -5   7   4       16.15        6.87      2.16 o 
  -4   7   4     2580.77     2508.61     22.86 o 
  -3   7   4     2581.66     2982.04     24.48 o 
  -2   7   4      669.81      623.27      8.18 o 
  -1   7   4       59.90       78.05      2.91 o 
   0   7   4     2627.27     2740.59     23.30 o 
   1   7   4      496.53      546.88      7.43 o 
   2   7   4     1405.43     1703.34     17.42 o 
   3   7   4        0.81        2.50      1.78 o 
   4   7   4      231.98      150.96      5.37 o 
   5   7   4      250.69      311.62      6.63 o 
   6   7   4     1098.04     1120.99     15.21 o 
   7   7   4      218.46      236.29      5.70 o 
  -7   8   4      190.65      218.72      6.67 o 
  -6   8   4     2544.28     2356.60     22.42 o 
  -5   8   4      131.38      134.06      4.43 o 
  -4   8   4     1334.36     1274.36     13.50 o 
  -3   8   4      263.86      263.48      5.97 o 
  -2   8   4      271.89      294.08      5.68 o 
  -1   8   4     1303.37     1254.14     13.11 o 
   0   8   4      153.74      138.42      3.72 o 
   1   8   4     1442.05     1435.55     14.76 o 
   2   8   4      810.35      732.72     11.08 o 
   3   8   4      836.18      890.85     11.42 o 
   4   8   4     1602.09     1868.26     25.69 o 
   5   8   4      538.67      641.46     13.33 o 
   6   8   4      516.12      576.68     11.96 o 
   7   8   4       22.95       31.21      3.09 o 
   8   8   4      154.09      148.35      5.21 o 
  -8   9   4     1443.53     1372.30     16.64 o 
  -7   9   4       46.32       47.61      3.62 o 
  -6   9   4       69.61       51.51      3.62 o 
  -5   9   4      116.16      119.41      4.43 o 
  -4   9   4      270.48      314.45      6.87 o 
  -3   9   4      808.56      813.88     11.79 o 
  -2   9   4     1103.26     1180.37     13.35 o 
  -1   9   4      900.03      936.73     11.14 o 
   0   9   4      533.72      537.29      9.14 o 
   1   9   4      321.67      271.42      5.66 o 
   2   9   4      603.99      656.64      9.68 o 
   3   9   4     2081.51     2158.85     35.55 o 
   4   9   4      420.60      434.17     10.37 o 
   5   9   4     1206.63     1183.97     22.37 o 
   6   9   4      568.30      603.50     13.66 o 
   7   9   4       36.10       37.48      3.38 o 
   8   9   4      646.09      651.55     12.28 o 
   9   9   4      385.81      426.33      8.99 o 
  -9  10   4      509.90      540.46     11.20 o 
  -8  10   4        6.32        9.97      3.40 o 
  -7  10   4      534.28      500.25      9.40 o 
  -6  10   4     1268.48     1213.47     18.95 o 
  -5  10   4       68.01       69.37      5.13 o 
  -4  10   4      592.52      582.39     10.35 o 
  -3  10   4       17.00       10.73      2.96 o 
  -2  10   4      610.59      591.01      9.51 o 
  -1  10   4     2108.46     2128.05     22.92 o 
   0  10   4       10.36        9.08      3.12 o 
   1  10   4      253.56      235.40      6.24 o 
   2  10   4     1788.25     1792.64     20.24 o 
   3  10   4        8.03       14.53      3.04 o 
   4  10   4     4182.18     4383.78     83.22 o 
   5  10   4      508.89      576.50     15.47 o 
   6  10   4      298.46      325.85      9.62 o 
   7  10   4     1227.68     1275.56     25.61 o 
   8  10   4     1426.56     1414.54     26.81 o 
   9  10   4     2268.09     2277.69     45.86 o 
  10  10   4      931.30      976.49     17.23 o 
 -10  11   4      146.21      157.92      7.17 o 
  -9  11   4      565.32      547.36     11.81 o 
  -8  11   4     2054.54     1961.89     25.85 o 
  -7  11   4     2312.52     2368.65     29.18 o 
  -6  11   4      583.77      550.10     11.52 o 
  -5  11   4       32.91       27.73      4.30 o 
  -4  11   4      252.39      254.47     10.08 o 
  -3  11   4     2218.96     2196.81     27.25 o 
  -2  11   4        0.87        5.53      2.85 o 
  -1  11   4      875.55      868.35     15.94 o 
   0  11   4     1529.14     1489.78     21.12 o 
   1  11   4     1106.31     1059.59     21.42 o 
   2  11   4      254.92      234.97      7.41 o 
   3  11   4        2.07       -0.75      3.33 o 
   4  11   4     3542.01     3398.95     80.82 o 
   5  11   4     2648.59     2597.05     74.45 o 
   6  11   4     1406.81     1498.37     39.36 o 
   7  11   4     6029.88     6507.80    165.82 o 
   8  11   4      259.04      228.94      8.74 o 
   9  11   4      832.99      856.80     23.34 o 
  10  11   4      544.69      568.46     13.18 o 
  11  11   4      260.59      262.55      8.78 o 
 -11  12   4      427.58      421.62     13.02 o 
 -10  12   4     2051.27     2106.42     30.94 o 
  -9  12   4        6.95        5.21      5.08 o 
  -8  12   4       12.11       26.19      5.03 o 
  -7  12   4      181.77      182.19      9.18 o 
  -6  12   4     1519.96     1448.86     22.84 o 
  -5  12   4       36.22       23.48      4.66 o 
  -4  12   4     1131.25     1060.51     18.74 o 
  -3  12   4      335.03      342.48      9.97 o 
  -2  12   4     2133.03     2114.17     30.93 o 
  -1  12   4      295.35      240.48      9.51 o 
   0  12   4      368.54      338.23     10.12 o 
   1  12   4     3364.26     3079.47     41.47 o 
   2  12   4     3141.12     3236.21     45.91 o 
   3  12   4       10.11        1.00      4.11 o 
   4  12   4     2374.75     2263.17     43.93 o 
   5  12   4      574.00      521.17     19.79 o 
   6  12   4       57.30       38.80      5.43 o 
   7  12   4      380.14      430.38     16.73 o 
   8  12   4      649.30      626.60     18.85 o 
   9  12   4        6.91        3.64      5.24 o 
  10  12   4     2566.71     2650.74     61.33 o 
  11  12   4      281.30      254.91     11.00 o 
  12  12   4       35.22       44.74      7.43 o 
 -12  13   4      169.37      181.28     13.88 o 
 -11  13   4       25.52       31.26      6.36 o 
 -10  13   4      537.85      540.97     15.78 o 
  -9  13   4     1482.18     1494.18     26.66 o 
  -8  13   4      129.29      132.97      8.44 o 
  -7  13   4       40.15       26.99      5.62 o 
  -6  13   4       30.50       31.22      5.96 o 
  -5  13   4      745.71      703.91     16.48 o 
  -4  13   4     1729.11     1770.26     27.58 o 
  -3  13   4      268.25      224.56     10.42 o 
  -2  13   4       42.07       31.77      7.07 o 
  -1  13   4     7904.53     7650.67     94.15 o 
   0  13   4      168.08      148.64      8.19 o 
   1  13   4        3.57        9.65      5.29 o 
   2  13   4     2493.41     2483.86     44.83 o 
   3  13   4       40.60       14.00      4.57 o 
   4  13   4      771.00      808.08     17.92 o 
   5  13   4       12.60       15.30      5.47 o 
   6  13   4     3004.14     2803.17     71.28 o 
   7  13   4       23.39       17.72      5.13 o 
   8  13   4      464.37      495.97     14.60 o 
   9  13   4       20.81       10.02      5.60 o 
  10  13   4        0.87       -3.03      5.52 o 
  11  13   4       43.45       41.81      6.73 o 
  12  13   4      234.53      221.12     14.98 o 
  13  13   4      456.13      428.27     18.42 o 
 -13  14   4      121.00      114.59     12.60 o 
 -12  14   4      183.39      157.95     11.83 o 
 -11  14   4      425.26      413.74     14.50 o 
 -10  14   4       13.91       21.00      6.86 o 
  -9  14   4      538.08      515.16     16.20 o 
  -8  14   4      206.87      230.66     10.66 o 
  -7  14   4      406.07      359.09     13.61 o 
  -6  14   4     1999.33     2064.60     32.37 o 
  -5  14   4      840.93      704.04     16.78 o 
  -4  14   4       49.06       55.69      5.82 o 
  -3  14   4      879.13      835.57     24.83 o 
  -2  14   4      978.66      816.02     21.50 o 
  -1  14   4      555.13      477.74     15.11 o 
   0  14   4      280.92      279.53     10.91 o 
   1  14   4       27.21       30.92      6.85 o 
   2  14   4     3498.32     3316.69     58.33 o 
   3  14   4     1553.54     1457.14     28.65 o 
   4  14   4        0.11       11.19      5.22 o 
   5  14   4        2.09       13.52      5.87 o 
   6  14   4       22.72       16.70      5.89 o 
   7  14   4      364.91      339.77     13.70 o 
   8  14   4      251.91      297.34     11.93 o 
   9  14   4      129.31      108.13     11.25 o 
  10  14   4      610.50      610.93     17.21 o 
  11  14   4      161.74      181.85     10.57 o 
  12  14   4       75.87       81.42     10.57 o 
  13  14   4       26.94       30.10     10.51 o 
  14  14   4       33.33       31.55     11.60 o 
 -14  15   4      363.34      337.92     22.18 o 
 -13  15   4       27.84       32.28     10.38 o 
 -12  15   4      375.81      397.40     23.47 o 
 -11  15   4        0.03        5.71      6.77 o 
 -10  15   4       29.83       26.13      7.47 o 
  -9  15   4      793.20      762.01     20.21 o 
  -8  15   4       21.65       16.96      6.54 o 
  -7  15   4       59.58       58.71      7.60 o 
  -6  15   4     1889.38     1932.39     31.45 o 
  -5  15   4       71.85       56.70      6.42 o 
  -4  15   4      372.95      322.94     15.97 o 
  -3  15   4       36.00       35.31      7.85 o 
  -2  15   4      702.59      634.77     20.03 o 
  -1  15   4       11.49        0.01      6.06 o 
   0  15   4      131.24      128.52      8.86 o 
   1  15   4      116.31       76.96     10.10 o 
   2  15   4       27.96        4.08      7.00 o 
   3  15   4       27.61       36.73      8.58 o 
   4  15   4      248.08      202.38     16.98 o 
   5  15   4      723.05      653.58     17.74 o 
   6  15   4       19.28       13.53      6.20 o 
   7  15   4      365.39      380.39     25.35 o 
   8  15   4       69.56       62.05      8.97 o 
   9  15   4      263.87      271.47     13.63 o 
  10  15   4       31.21       37.16      7.88 o 
  11  15   4       70.52      100.10     11.21 o 
  12  15   4      211.55      230.84     14.59 o 
  13  15   4      270.78      281.53     24.09 o 
  14  15   4      452.69      449.66     27.52 o 
 -13  16   4      270.38      250.35     22.48 o 
 -12  16   4        5.58       10.15      9.00 o 
 -11  16   4     1566.35     1599.78     31.87 o 
 -10  16   4      437.91      467.36     17.99 o 
  -9  16   4        0.19        8.27      7.86 o 
  -8  16   4      908.51      931.33     24.46 o 
  -7  16   4     1175.59     1198.11     32.11 o 
  -6  16   4      167.12      155.35      9.63 o 
  -5  16   4      119.69      125.45     11.09 o 
  -4  16   4       62.46       39.85      9.39 o 
  -3  16   4       24.23       21.05      8.35 o 
  -2  16   4       65.82       64.47     10.13 o 
  -1  16   4      217.38      152.88     12.10 o 
   0  16   4       19.46       10.17      6.60 o 
   1  16   4      301.67      338.45     19.23 o 
   2  16   4      749.53      720.89     35.80 o 
   3  16   4     1254.53     1313.24     35.13 o 
   4  16   4      120.33      117.86     13.57 o 
   5  16   4      474.31      521.32     23.80 o 
   6  16   4       30.16       35.13      7.27 o 
   7  16   4        5.58        6.65      6.94 o 
   8  16   4       56.59       51.50     10.27 o 
   9  16   4       32.11       45.97      9.59 o 
  10  16   4      108.90      116.64     10.69 o 
  11  16   4      157.42      160.99     11.14 o 
  12  16   4      195.96      198.02     14.63 o 
  13  16   4        0.32        8.98     10.04 o 
 -12  17   4      226.91      206.39     15.50 o 
 -11  17   4      144.48      127.12     11.87 o 
 -10  17   4      385.49      379.45     17.78 o 
  -9  17   4      718.65      825.13     35.45 o 
  -8  17   4      254.89      234.00     13.69 o 
  -7  17   4       56.84       44.96      7.92 o 
  -6  17   4       31.42       25.91      7.11 o 
  -5  17   4      253.88      221.21     15.20 o 
  -4  17   4      574.16      630.85     22.86 o 
  -3  17   4      267.88      257.28     19.51 o 
  -2  17   4        0.87        2.43      8.31 o 
  -1  17   4       92.03       94.59     10.49 o 
   0  17   4       79.45       91.69     11.93 o 
   1  17   4      113.10       97.07     13.14 o 
   2  17   4      214.57      260.61     18.32 o 
   3  17   4       81.81       96.90     13.19 o 
   4  17   4      206.10      234.20     17.84 o 
   5  17   4      521.18      484.06     28.40 o 
   6  17   4       78.47       62.76      9.12 o 
   7  17   4      241.09      241.15     16.04 o 
   8  17   4      345.07      347.91     19.39 o 
   9  17   4      110.37      110.75     12.34 o 
  10  17   4      766.90      942.49     27.62 o 
  11  17   4      202.67      209.09     13.43 o 
  12  17   4       58.29       49.97     11.66 o 
 -11  18   4       89.49      102.49     12.70 o 
 -10  18   4      113.79      127.38     14.11 o 
  -9  18   4       36.64       37.80     10.04 o 
  -8  18   4      220.65      202.14     12.79 o 
  -7  18   4       15.78       15.04      9.63 o 
  -6  18   4       67.19       46.17     11.03 o 
  -5  18   4      268.42      289.21     17.60 o 
  -4  18   4        0.36        1.47      8.79 o 
  -3  18   4      136.20      140.20     13.52 o 
  -2  18   4       66.36       42.25     10.30 o 
  -1  18   4       27.94       27.02      8.76 o 
   0  18   4       11.77        7.42      8.16 o 
   1  18   4        0.82        3.32     10.03 o 
   2  18   4       18.10       10.06     10.54 o 
   3  18   4      115.42       71.27     13.28 o 
   4  18   4        0.68       -2.16     10.09 o 
   5  18   4        2.50       -3.95      8.93 o 
   6  18   4      363.13      430.20     23.52 o 
   7  18   4        7.31       19.15      9.30 o 
   8  18   4       61.79       51.99     15.89 o 
   9  18   4      107.49       80.85     12.19 o 
  10  18   4      154.08      152.81     14.56 o 
  11  18   4       23.30       27.21      9.96 o 
  -9  19   4        0.53        1.51     10.26 o 
  -8  19   4      293.15      333.43     24.53 o 
  -7  19   4       23.20       18.21     11.39 o 
  -6  19   4       22.36       25.79     11.38 o 
  -5  19   4        2.24        8.08     10.49 o 
  -4  19   4       86.04       77.24     13.89 o 
  -3  19   4      172.31      167.11     15.51 o 
  -2  19   4      186.53      196.90     16.10 o 
  -1  19   4       66.64       61.15     11.91 o 
   0  19   4       13.91        3.20      8.91 o 
   1  19   4      264.95      307.41     22.75 o 
   2  19   4       41.15       53.52     14.77 o 
   3  19   4       40.54       48.49     15.53 o 
   4  19   4       15.36       17.19     12.15 o 
   5  19   4        1.05        0.75     10.03 o 
   6  19   4       94.31       68.67     14.82 o 
   7  19   4      168.72      157.89     20.19 o 
   8  19   4      192.89      209.84     29.73 o 
   9  19   4      139.91      134.24     15.23 o 
  -6  20   4       48.57       36.23     13.89 o 
  -5  20   4      395.70      474.39     25.68 o 
  -4  20   4       73.72       71.02     14.47 o 
  -3  20   4      156.88      159.13     18.41 o 
  -2  20   4      161.47      152.55     17.27 o 
  -1  20   4      262.92      266.56     20.34 o 
   0  20   4      233.37      227.28     24.91 o 
   1  20   4        2.84       15.56     13.60 o 
   2  20   4      754.07      955.86     43.10 o 
   3  20   4        2.55        6.64     12.69 o 
   4  20   4      569.48      634.71     46.78 o 
   5  20   4        5.65       10.50     13.00 o 
   6  20   4        1.29       -2.49     12.82 o 
  -2  21   4      506.20      480.16     30.21 o 
  -1  21   4       55.68       48.71     14.89 o 
   0  21   4       34.97       48.70     14.94 o 
   1  21   4      355.99      414.73     28.16 o 
   2  21   4        8.66       19.27     16.20 o 
   0   1   5    11509.13    11865.72     72.40 o 
   1   1   5    41343.45    41386.96    242.62 o 
  -1   2   5     5058.19     5166.72     34.50 o 
   0   2   5     1026.15     1062.28      8.45 o 
   1   2   5     2911.13     2912.16     20.19 o 
   2   2   5       38.78       52.73      1.95 o 
  -2   3   5      276.49      259.52      4.79 o 
  -1   3   5      226.14      252.57      3.67 o 
   0   3   5     1422.21     1525.44     11.22 o 
   1   3   5     4801.53     4905.11     30.95 o 
   2   3   5      838.23      921.61      8.78 o 
   3   3   5      103.50       79.59      2.49 o 
  -3   4   5      866.20      966.48      9.74 o 
  -2   4   5    13898.73    13446.67     96.79 o 
  -1   4   5     1123.19     1154.14      9.39 o 
   0   4   5     3081.33     3252.31     22.63 o 
   1   4   5     4661.92     4714.78     31.91 o 
   2   4   5     1519.00     1803.87     14.41 o 
   3   4   5      258.01      286.34      4.85 o 
   4   4   5     7918.28     7831.29     57.41 o 
  -4   5   5      350.00      428.00      6.32 o 
  -3   5   5      252.19      297.54      5.29 o 
  -2   5   5        0.61        0.17      1.56 o 
  -1   5   5      492.18      388.23      6.15 o 
   0   5   5     1461.33     1591.80     13.35 o 
   1   5   5     1716.64     1589.96     15.96 o 
   2   5   5      933.43      920.40      8.96 o 
   3   5   5     1345.47     1283.65     12.76 o 
   4   5   5     2832.99     3075.95     24.01 o 
   5   5   5     2961.60     3345.99     28.73 o 
  -5   6   5      371.53      354.45      7.52 o 
  -4   6   5     1839.02     1836.01     17.08 o 
  -3   6   5       20.45       34.86      2.76 o 
  -2   6   5      550.44      515.23      6.63 o 
  -1   6   5      322.63      364.86      6.10 o 
   0   6   5      434.37      428.38      5.19 o 
   1   6   5     1434.60     1545.41     13.57 o 
   2   6   5       31.22       27.38      2.03 o 
   3   6   5     2065.27     2152.92     23.52 o 
   4   6   5      815.75      799.65      9.08 o 
   5   6   5     3165.24     3378.14     27.01 o 
   6   6   5     1017.21     1019.15     11.49 o 
  -6   7   5     1855.78     1937.00     19.87 o 
  -5   7   5      905.04      744.60      9.83 o 
  -4   7   5        0.09        1.18      1.91 o 
  -3   7   5     3360.73     3486.95     28.43 o 
  -2   7   5     4195.06     4389.62     33.60 o 
  -1   7   5      120.98      193.50      4.62 o 
   0   7   5      112.58       80.23      2.62 o 
   1   7   5     2977.79     3012.09     26.60 o 
   2   7   5     2086.49     2326.91     21.38 o 
   3   7   5     3602.06     3781.22     31.54 o 
   4   7   5       35.29       26.15      2.39 o 
   5   7   5       94.02      150.97      4.47 o 
   6   7   5     2322.16     2408.52     31.10 o 
   7   7   5     1074.69     1011.43     13.34 o 
  -7   8   5      779.35      805.62     10.82 o 
  -6   8   5      594.15      617.32      9.47 o 
  -5   8   5      772.10      782.98     10.50 o 
  -4   8   5     2367.02     2574.87     23.29 o 
  -3   8   5       38.84       38.43      2.70 o 
  -2   8   5     1129.86     1050.97     12.39 o 
  -1   8   5       35.72       43.38      2.48 o 
   0   8   5        1.79        2.66      1.68 o 
   1   8   5     1944.49     2031.45     19.52 o 
   2   8   5      888.37     1079.23     15.22 o 
   3   8   5     1011.87     1116.73     12.60 o 
   4   8   5        5.80        9.71      2.28 o 
   5   8   5       11.92       12.26      2.31 o 
   6   8   5     2013.68     2052.48     29.17 o 
   7   8   5      787.11      791.35     10.66 o 
   8   8   5       37.34       40.76      3.62 o 
  -8   9   5      185.35      156.73      6.10 o 
  -7   9   5     3783.56     3964.81     45.28 o 
  -6   9   5     1528.96     1755.29     19.04 o 
  -5   9   5     4126.35     4035.15     37.13 o 
  -4   9   5      114.20      121.80      4.72 o 
  -3   9   5       94.67      117.57      4.84 o 
  -2   9   5     1847.94     1919.80     19.45 o 
  -1   9   5     1584.00     1494.74     15.35 o 
   0   9   5     3091.80     3155.62     29.94 o 
   1   9   5       75.43       60.30      2.80 o 
   2   9   5      705.35      675.65     10.03 o 
   3   9   5     2660.31     2879.41     36.63 o 
   4   9   5       19.96       23.49      2.75 o 
   5   9   5     1277.44     1325.36     28.22 o 
   6   9   5        5.73       15.29      2.85 o 
   7   9   5       33.06       48.36      3.70 o 
   8   9   5       80.76       97.37      4.97 o 
   9   9   5       29.72       20.71      3.86 o 
  -9  10   5      151.90      170.20      7.98 o 
  -8  10   5       75.29       68.60      4.83 o 
  -7  10   5      364.82      372.94      8.57 o 
  -6  10   5      371.47      402.62      9.28 o 
  -5  10   5      232.01      216.26      7.29 o 
  -4  10   5      334.76      360.96      8.63 o 
  -3  10   5      480.05      521.26     10.67 o 
  -2  10   5     1287.79     1183.81     14.71 o 
  -1  10   5      673.56      648.28     11.07 o 
   0  10   5     1278.66     1326.33     22.42 o 
   1  10   5      135.85      145.77      6.17 o 
   2  10   5      355.63      325.91      8.57 o 
   3  10   5       62.86       48.51      4.50 o 
   4  10   5     2805.71     2706.17     53.03 o 
   5  10   5     1408.87     1406.72     40.87 o 
   6  10   5     3505.50     3481.15     73.22 o 
   7  10   5      275.65      258.07      7.31 o 
   8  10   5      911.84     1025.93     20.38 o 
   9  10   5       74.26       59.87      5.31 o 
  10  10   5      106.58      100.37      6.42 o 
 -10  11   5       37.85       35.85      5.42 o 
  -9  11   5      393.53      432.15     11.60 o 
  -8  11   5        0.33       -2.60      4.13 o 
  -7  11   5     1424.24     1311.01     20.04 o 
  -6  11   5       78.09       63.24      5.54 o 
  -5  11   5      438.51      326.92      9.54 o 
  -4  11   5      191.78      192.11      8.62 o 
  -3  11   5        4.70        2.88      3.58 o 
  -2  11   5     1108.33     1064.99     15.72 o 
  -1  11   5       13.48       15.29      3.83 o 
   0  11   5      285.85      243.02      8.36 o 
   1  11   5      166.29      158.31      8.81 o 
   2  11   5      843.86      868.53     14.41 o 
   3  11   5        3.98       12.32      4.13 o 
   4  11   5      372.94      341.64      9.84 o 
   5  11   5      184.67      168.95      9.70 o 
   6  11   5        0.02       -1.23      3.75 o 
   7  11   5     3074.65     3300.86     72.29 o 
   8  11   5     1251.07     1147.87     31.01 o 
   9  11   5     2198.47     2221.65     43.58 o 
  10  11   5      333.68      363.05     13.07 o 
  11  11   5       60.20       58.88      6.07 o 
 -11  12   5       73.71       82.05      7.73 o 
 -10  12   5       25.69       38.10      6.60 o 
  -9  12   5      148.57      141.81      8.55 o 
  -8  12   5      754.82      724.07     15.56 o 
  -7  12   5      210.16      223.91     13.18 o 
  -6  12   5     1299.45     1246.90     19.93 o 
  -5  12   5      257.32      260.80      9.27 o 
  -4  12   5     1558.96     1512.57     22.82 o 
  -3  12   5     2281.12     2380.56     31.92 o 
  -2  12   5     3129.35     2856.36     38.26 o 
  -1  12   5      350.80      291.85     10.31 o 
   0  12   5      268.32      234.60     10.43 o 
   1  12   5      126.94      100.77      7.48 o 
   2  12   5     1376.27     1441.71     25.00 o 
   3  12   5     4162.98     3877.77     62.20 o 
   4  12   5        6.40       11.26      4.50 o 
   5  12   5      491.87      513.70     14.27 o 
   6  12   5     2390.95     2458.20     69.82 o 
   7  12   5      904.34      837.11     20.64 o 
   8  12   5        0.39       -1.27      4.36 o 
   9  12   5      592.12      614.55     15.60 o 
  10  12   5      638.36      644.52     19.77 o 
  11  12   5      329.49      302.21     11.43 o 
  12  12   5       74.37       74.24      8.31 o 
 -12  13   5      116.39      101.61      8.29 o 
 -11  13   5       35.06       28.32      7.56 o 
 -10  13   5     1728.62     1828.20     29.92 o 
  -9  13   5      512.41      547.19     15.98 o 
  -8  13   5     1112.78     1104.00     22.20 o 
  -7  13   5       58.82       43.37      6.23 o 
  -6  13   5        2.05        3.51      4.77 o 
  -5  13   5      607.62      585.56     16.89 o 
  -4  13   5      105.24      109.05      7.89 o 
  -3  13   5      594.29      543.01     14.88 o 
  -2  13   5       43.98       39.73      7.10 o 
  -1  13   5       56.05       66.89      8.20 o 
   0  13   5     2033.48     1846.39     30.06 o 
   1  13   5     2080.14     1933.41     34.48 o 
   2  13   5      736.55      656.11     19.31 o 
   3  13   5       84.90       72.17      7.40 o 
   4  13   5      345.47      383.22     17.60 o 
   5  13   5       50.05       25.73      5.47 o 
   6  13   5      343.86      302.74     12.06 o 
   7  13   5       23.25       17.92      5.28 o 
   8  13   5       24.18        4.70      5.09 o 
   9  13   5       52.79       46.69      6.76 o 
  10  13   5       56.68       36.56      6.74 o 
  11  13   5      525.25      550.23     20.48 o 
  12  13   5      374.10      401.61     14.64 o 
  13  13   5      123.57      140.37     12.70 o 
 -13  14   5        3.24        0.35      9.21 o 
 -12  14   5      146.84      144.56     10.67 o 
 -11  14   5      895.39      961.20     21.98 o 
 -10  14   5     1020.23     1017.46     22.45 o 
  -9  14   5      421.85      383.10     14.25 o 
  -8  14   5        8.05       15.15      6.05 o 
  -7  14   5       24.28       30.77      6.55 o 
  -6  14   5      955.45      877.51     21.57 o 
  -5  14   5      830.43      724.45     17.16 o 
  -4  14   5       50.13       49.29      5.71 o 
  -3  14   5      164.89      162.57     11.18 o 
  -2  14   5     1919.25     1758.21     32.76 o 
  -1  14   5      333.00      277.67     15.04 o 
   0  14   5        1.62        1.88      5.58 o 
   1  14   5       88.26       85.73      8.76 o 
   2  14   5      183.11      164.12     12.52 o 
   3  14   5      406.55      326.36     17.80 o 
   4  14   5      234.72      208.33     17.16 o 
   5  14   5     1347.66     1278.59     28.29 o 
   6  14   5     1356.81     1249.34     43.82 o 
   7  14   5      205.86      179.37     10.44 o 
   8  14   5       18.01       26.80      6.64 o 
   9  14   5        6.69        7.23      6.26 o 
  10  14   5       78.79       81.41      9.98 o 
  11  14   5        9.61       16.25      6.59 o 
  12  14   5        1.35        3.30      7.68 o 
  13  14   5       48.51       51.38     11.19 o 
  14  14   5      245.41      232.15     16.99 o 
 -14  15   5       94.67       53.01     13.41 o 
 -13  15   5       39.10       36.67     11.08 o 
 -12  15   5       41.49       45.18      8.25 o 
 -11  15   5      112.57      115.40     11.09 o 
 -10  15   5      704.76      664.17     20.83 o 
  -9  15   5      400.34      361.95     22.57 o 
  -8  15   5       15.15       15.73      7.10 o 
  -7  15   5     1402.47     1404.08     27.04 o 
  -6  15   5      194.63      190.18     10.52 o 
  -5  15   5      520.04      492.57     14.14 o 
  -4  15   5      428.20      402.77     13.51 o 
  -3  15   5       71.73       89.83      9.61 o 
  -2  15   5      163.03      145.00     11.04 o 
  -1  15   5       37.75       38.07      7.13 o 
   0  15   5      139.37      111.83     10.03 o 
   1  15   5      112.70       92.40      9.50 o 
   2  15   5        0.21        1.75      7.28 o 
   3  15   5      438.56      411.65     22.34 o 
   4  15   5       58.26       47.54      6.53 o 
   5  15   5      349.85      369.10     15.02 o 
   6  15   5      146.34      111.66      9.18 o 
   7  15   5      424.63      421.54     16.62 o 
   8  15   5       35.50       36.43      7.80 o 
   9  15   5      284.81      314.39     14.39 o 
  10  15   5      119.53      105.72     10.25 o 
  11  15   5        1.74       10.24      6.98 o 
  12  15   5      157.29      161.04     14.26 o 
  13  15   5      168.28      170.16     16.53 o 
  14  15   5       73.76       81.22     13.82 o 
 -13  16   5       78.17       68.44     14.06 o 
 -12  16   5      129.83      115.59     10.74 o 
 -11  16   5      112.59       98.07     10.49 o 
 -10  16   5      107.86      120.59     11.36 o 
  -9  16   5      116.34      109.72     11.46 o 
  -8  16   5        0.27        6.72      7.23 o 
  -7  16   5        1.52       13.83      6.75 o 
  -6  16   5        4.93        8.62      5.95 o 
  -5  16   5      475.55      426.11     18.66 o 
  -4  16   5      130.23      161.24     13.20 o 
  -3  16   5        8.63       23.82      8.19 o 
  -2  16   5      867.29      850.81     38.83 o 
  -1  16   5      655.12      622.94     19.42 o 
   0  16   5      596.23      614.28     19.03 o 
   1  16   5       64.94       53.54      8.93 o 
   2  16   5        0.59        7.67      8.25 o 
   3  16   5       19.12       24.20      9.16 o 
   4  16   5      273.72      343.53     22.27 o 
   5  16   5      559.71      567.69     16.73 o 
   6  16   5      529.75      496.89     17.20 o 
   7  16   5       55.00       38.30      8.33 o 
   8  16   5      532.43      485.86     25.32 o 
   9  16   5       12.26       12.53      8.57 o 
  10  16   5       59.40       48.01      9.28 o 
  11  16   5       83.04      104.29     10.69 o 
  12  16   5      414.26      453.35     21.05 o 
  13  16   5       10.87       17.09     11.02 o 
 -12  17   5      130.31      121.24     11.69 o 
 -11  17   5      358.87      403.61     18.43 o 
 -10  17   5        2.98       25.57      9.42 o 
  -9  17   5       31.47       32.57      9.43 o 
  -8  17   5       82.90       58.29      9.71 o 
  -7  17   5       93.06       88.98      8.99 o 
  -6  17   5        0.11       10.30      6.88 o 
  -5  17   5        0.77        2.93      8.52 o 
  -4  17   5        3.25        9.76      8.43 o 
  -3  17   5      219.11      212.52     15.22 o 
  -2  17   5       46.07       38.43      9.30 o 
  -1  17   5      301.38      296.34     18.77 o 
   0  17   5       94.96      104.86     10.73 o 
   1  17   5      132.71      102.94     11.53 o 
   2  17   5      322.48      292.51     18.41 o 
   3  17   5      128.41      126.37     13.81 o 
   4  17   5      198.35      180.11     18.98 o 
   5  17   5       38.41       52.67      9.90 o 
   6  17   5       31.47       29.12      7.69 o 
   7  17   5       72.28       73.55     10.77 o 
   8  17   5       36.96       28.98      9.31 o 
   9  17   5       34.35       42.42     10.56 o 
  10  17   5       73.80       78.97     12.66 o 
  11  17   5      178.88      180.02     20.26 o 
  12  17   5      231.97      233.94     17.60 o 
 -10  18   5      401.44      405.74     19.17 o 
  -9  18   5      437.87      419.77     21.70 o 
  -8  18   5      604.52      624.75     24.05 o 
  -7  18   5        0.73       26.32     10.13 o 
  -6  18   5        5.92       -1.99      9.02 o 
  -5  18   5      139.43      123.99     13.62 o 
  -4  18   5       98.19       96.78     13.05 o 
  -3  18   5       40.15       36.37     10.61 o 
  -2  18   5        6.47        3.02      8.98 o 
  -1  18   5       10.85       21.45      9.22 o 
   0  18   5       51.29       39.63      9.39 o 
   1  18   5      136.16      121.14     14.30 o 
   2  18   5       26.65       38.55     11.01 o 
   3  18   5      289.92      301.40     19.64 o 
   4  18   5       27.84        7.29      9.00 o 
   5  18   5      404.16      408.81     20.04 o 
   6  18   5      273.93      306.13     19.45 o 
   7  18   5      144.80      121.09     12.74 o 
   8  18   5      164.02      159.20     14.70 o 
   9  18   5       43.90       47.65     11.25 o 
  10  18   5        0.01       -0.14     10.23 o 
  -8  19   5        0.65       14.79     13.39 o 
  -7  19   5      380.22      391.95     23.76 o 
  -6  19   5       17.17       33.48     11.59 o 
  -5  19   5      399.68      437.15     27.44 o 
  -4  19   5       57.29       67.77     13.25 o 
  -3  19   5       37.74       49.86     11.74 o 
  -2  19   5      138.20      141.91     14.85 o 
  -1  19   5        1.27       15.42     10.35 o 
   0  19   5        6.01       11.80      9.27 o 
   1  19   5      889.13      926.81     42.95 o 
   2  19   5      193.33      208.07     19.37 o 
   3  19   5      282.54      269.43     20.88 o 
   4  19   5        1.24       -9.58      9.58 o 
   5  19   5       16.55       25.46     10.88 o 
   6  19   5       14.87       27.18     12.27 o 
   7  19   5       31.46       14.82     13.33 o 
   8  19   5       81.04      100.09     24.10 o 
  -6  20   5       40.43       25.92     13.36 o 
  -5  20   5       64.45       62.16     14.78 o 
  -4  20   5       83.05       95.05     15.74 o 
  -3  20   5      379.11      368.03     34.76 o 
  -2  20   5      126.02      159.85     17.67 o 
  -1  20   5       49.05       45.49     13.58 o 
   0  20   5     1003.60     1110.31     32.58 o 
   1  20   5      246.83      255.18     29.41 o 
   2  20   5        1.48        0.29     12.98 o 
   3  20   5       16.52        8.32     13.76 o 
   4  20   5      270.68      284.77     21.11 o 
   5  20   5        5.75        0.86     11.40 o 
   6  20   5      563.41      560.50     30.14 o 
   0  21   5       50.79       28.72     46.09 o 
   0   0   6    24560.90    23575.67    275.95 o 
   0   1   6      233.66      261.03      3.84 o 
   1   1   6      444.80      434.38      4.94 o 
  -1   2   6        6.46        4.07      1.31 o 
   0   2   6    25791.01    26018.29    153.77 o 
   1   2   6      103.99       55.84      2.27 o 
   2   2   6      818.10      837.96      7.66 o 
  -2   3   6     1090.24     1058.87      9.15 o 
  -1   3   6     7955.88     8010.19     50.08 o 
   0   3   6      255.29      285.79      3.96 o 
   1   3   6     1695.37     1817.47     13.31 o 
   2   3   6       47.57       46.28      2.00 o 
   3   3   6      996.32      858.63      8.54 o 
  -3   4   6     1213.73     1264.57     11.12 o 
  -2   4   6     1981.38     2080.77     16.06 o 
  -1   4   6       49.75       31.81      1.80 o 
   0   4   6       56.66       44.82      2.00 o 
   1   4   6      857.72      825.51      9.17 o 
   2   4   6     3413.74     3518.87     25.69 o 
   3   4   6     2394.34     2393.79     18.86 o 
   4   4   6       20.44       41.82      2.48 o 
  -4   5   6       27.82       64.26      3.30 o 
  -3   5   6     7851.96     8785.60     62.82 o 
  -2   5   6     1582.87     1900.75     15.44 o 
  -1   5   6       56.22       42.49      1.93 o 
   0   5   6     1003.90     1162.01     11.78 o 
   1   5   6     9761.88    10861.64     67.38 o 
   2   5   6      520.24      614.44      7.02 o 
   3   5   6     9922.18    10008.57     71.69 o 
   4   5   6     2518.77     2597.78     21.21 o 
   5   5   6     1558.27     1486.35     14.12 o 
  -5   6   6        7.80        9.34      2.24 o 
  -4   6   6     1063.91     1120.33     11.83 o 
  -3   6   6        0.14       -0.94      1.87 o 
  -2   6   6      173.80      173.46      4.11 o 
  -1   6   6     1031.65      975.56     10.12 o 
   0   6   6       46.17       10.21      1.55 o 
   1   6   6     1617.43     1890.59     16.30 o 
   2   6   6      344.14      451.85      6.56 o 
   3   6   6      795.65      875.71      9.46 o 
   4   6   6      331.89      398.65      6.58 o 
   5   6   6      318.77      371.86      6.52 o 
   6   6   6        1.20        8.86      2.31 o 
  -6   7   6      286.46      297.59      6.43 o 
  -5   7   6      255.32      275.00      6.05 o 
  -4   7   6     2844.58     2861.83     25.22 o 
  -3   7   6       37.92       43.93      3.05 o 
  -2   7   6      489.46      468.09      6.69 o 
  -1   7   6      209.75      224.28      4.38 o 
   0   7   6       31.76       40.68      2.05 o 
   1   7   6      263.29      280.04      4.70 o 
   2   7   6      521.93      649.08      8.39 o 
   3   7   6       33.38       60.13      2.89 o 
   4   7   6      857.08      818.64     10.00 o 
   5   7   6     1731.28     1887.39     17.50 o 
   6   7   6     2443.99     2677.42     23.23 o 
   7   7   6       93.09      138.87      4.86 o 
  -7   8   6      161.65      167.08      5.70 o 
  -6   8   6     1118.79     1068.38     13.72 o 
  -5   8   6       48.03       54.12      3.42 o 
  -4   8   6      258.68      315.48      6.85 o 
  -3   8   6        1.70        1.61      1.86 o 
  -2   8   6      315.59      355.59      6.62 o 
  -1   8   6       92.87       76.41      3.35 o 
   0   8   6      565.28      593.07      7.67 o 
   1   8   6      694.39      752.81      8.89 o 
   2   8   6     1952.70     1863.95     17.91 o 
   3   8   6      333.87      371.11      6.73 o 
   4   8   6      545.90      598.75      8.64 o 
   5   8   6      158.84      155.11      4.76 o 
   6   8   6      433.14      555.27      9.36 o 
   7   8   6      495.90      496.91      9.53 o 
   8   8   6      364.87      378.64      8.21 o 
  -8   9   6        1.99        1.92      3.34 o 
  -7   9   6       66.25       76.52      4.89 o 
  -6   9   6       82.52       75.52      4.71 o 
  -5   9   6      495.24      515.12      9.58 o 
  -4   9   6     1274.68     1332.22     17.06 o 
  -3   9   6     2229.36     2003.07     21.41 o 
  -2   9   6     1408.44     1417.13     16.41 o 
  -1   9   6       21.52       23.52      2.51 o 
   0   9   6       15.16       17.36      2.41 o 
   1   9   6       31.02       16.59      2.54 o 
   2   9   6     1018.41     1023.37     13.11 o 
   3   9   6        1.16        6.91      2.81 o 
   4   9   6      251.99      266.53      7.63 o 
   5   9   6     4644.62     4533.04     60.27 o 
   6   9   6      549.28      566.26     14.61 o 
   7   9   6      855.95      794.44     12.53 o 
   8   9   6        1.96        5.13      3.23 o 
   9   9   6       28.80       28.00      4.66 o 
  -9  10   6       17.57       12.64      4.54 o 
  -8  10   6     1420.51     1377.86     18.56 o 
  -7  10   6      970.60      939.73     16.27 o 
  -6  10   6     2961.33     2803.81     30.97 o 
  -5  10   6      746.85      663.70     19.11 o 
  -4  10   6      304.92      247.73     10.53 o 
  -3  10   6      451.31      383.59      9.19 o 
  -2  10   6      681.89      586.64     10.63 o 
  -1  10   6      836.51      800.92     12.53 o 
   0  10   6      674.33      696.67     13.16 o 
   1  10   6      233.11      234.60      6.99 o 
   2  10   6      587.03      615.97     12.63 o 
   3  10   6      730.50      698.65     12.50 o 
   4  10   6       67.34       64.07      4.93 o 
   5  10   6       31.38       35.71      4.38 o 
   6  10   6      996.58      921.80     22.92 o 
   7  10   6        0.69       -0.59      3.33 o 
   8  10   6      127.53       99.42      5.63 o 
   9  10   6      501.36      502.19     13.20 o 
  10  10   6      822.82      844.64     17.02 o 
 -10  11   6      458.04      430.11     13.77 o 
  -9  11   6      881.01      840.97     16.16 o 
  -8  11   6      505.98      462.51     13.46 o 
  -7  11   6      200.71      184.72      8.35 o 
  -6  11   6      158.71      128.88      8.87 o 
  -5  11   6        3.65        3.68      3.79 o 
  -4  11   6       34.41       46.83      5.09 o 
  -3  11   6     5840.23     5667.66     57.58 o 
  -2  11   6     1035.48     1117.43     16.32 o 
  -1  11   6     4297.31     4199.00     45.59 o 
   0  11   6      800.72      780.17     14.87 o 
   1  11   6      693.18      657.22     14.79 o 
   2  11   6       68.02       54.65      4.78 o 
   3  11   6      261.40      233.78      8.15 o 
   4  11   6        1.98       -1.70      3.42 o 
   5  11   6      664.82      661.87     16.93 o 
   6  11   6      351.43      390.98     14.58 o 
   7  11   6       96.20      102.16      6.73 o 
   8  11   6       99.25      109.36      6.82 o 
   9  11   6      248.44      279.52     10.22 o 
  10  11   6        1.89        1.89      4.41 o 
  11  11   6      905.32      886.92     16.94 o 
 -11  12   6      935.46      982.75     20.89 o 
 -10  12   6      234.66      241.32     11.55 o 
  -9  12   6      138.64      149.36      9.00 o 
  -8  12   6       37.06       26.85      5.41 o 
  -7  12   6      536.53      490.21     12.62 o 
  -6  12   6       27.51       29.05      5.09 o 
  -5  12   6     1068.81     1018.01     17.81 o 
  -4  12   6       82.53       66.00      6.00 o 
  -3  12   6     1725.36     1698.72     24.47 o 
  -2  12   6      320.54      312.88      9.82 o 
  -1  12   6       79.92       64.08      6.27 o 
   0  12   6        8.65        3.39      4.44 o 
   1  12   6      378.09      361.13     12.09 o 
   2  12   6      288.86      242.39      9.11 o 
   3  12   6       49.16       29.20      4.84 o 
   4  12   6      194.13      196.35      8.48 o 
   5  12   6      625.59      569.88     16.56 o 
   6  12   6     2224.73     2165.03     56.89 o 
   7  12   6       16.49       16.89      5.01 o 
   8  12   6      863.01      909.67     26.88 o 
   9  12   6      240.62      285.91     11.49 o 
  10  12   6        0.11        1.60      5.34 o 
  11  12   6      330.05      346.73     13.28 o 
  12  12   6        7.81        9.02      6.56 o 
 -12  13   6        2.97       14.56      6.54 o 
 -11  13   6        3.30        6.28      5.99 o 
 -10  13   6      110.02      117.65      9.58 o 
  -9  13   6       13.49       19.09      6.16 o 
  -8  13   6     1132.80     1097.59     21.33 o 
  -7  13   6      766.56      733.53     20.85 o 
  -6  13   6      137.61       95.58      9.62 o 
  -5  13   6      276.52      294.28     11.44 o 
  -4  13   6       88.08      105.95      7.55 o 
  -3  13   6      194.12      145.16      9.11 o 
  -2  13   6        3.06       -1.70      5.63 o 
  -1  13   6      405.05      389.05     12.59 o 
   0  13   6       12.93        5.55      4.93 o 
   1  13   6      155.67      168.28      9.51 o 
   2  13   6      377.40      346.50     16.65 o 
   3  13   6      101.20       82.38      5.88 o 
   4  13   6      182.54      210.64      9.23 o 
   5  13   6        2.14        1.89      4.64 o 
   6  13   6      964.66      987.78     27.85 o 
   7  13   6       51.41       58.17      6.46 o 
   8  13   6      125.13      120.56      8.77 o 
   9  13   6       23.94       20.26      6.00 o 
  10  13   6       64.80       52.11      7.44 o 
  11  13   6        6.72       10.97      6.26 o 
  12  13   6      160.22      163.33     14.04 o 
  13  13   6        2.79        6.15      7.49 o 
 -13  14   6        2.91       13.56      8.63 o 
 -12  14   6      816.57      788.85     23.93 o 
 -11  14   6      334.04      344.58     18.52 o 
 -10  14   6      248.67      231.98     12.29 o 
  -9  14   6       88.11       75.70      8.73 o 
  -8  14   6       18.19       21.50      6.60 o 
  -7  14   6      208.82      181.86     10.40 o 
  -6  14   6        0.14       -4.39      6.17 o 
  -5  14   6       94.32       84.22      7.71 o 
  -4  14   6      425.82      408.33     15.51 o 
  -3  14   6     1062.21      993.84     24.79 o 
  -2  14   6      689.60      562.95     18.08 o 
  -1  14   6      199.53      157.01     10.90 o 
   0  14   6      305.50      253.98     11.61 o 
   1  14   6       10.79       18.12      6.58 o 
   2  14   6       50.00       33.13      8.02 o 
   3  14   6        3.95        4.50      5.18 o 
   4  14   6       42.64       31.10      5.59 o 
   5  14   6       15.22       14.85      5.72 o 
   6  14   6     1658.05     1643.01     33.34 o 
   7  14   6       17.59       13.89      6.59 o 
   8  14   6      100.92      103.78      8.54 o 
   9  14   6      210.95      221.98     12.15 o 
  10  14   6        0.52        0.80      6.35 o 
  11  14   6      764.41      799.45     26.65 o 
  12  14   6       37.42       38.83      8.08 o 
  13  14   6       16.74       13.32      7.84 o 
  14  14   6        1.69       19.62     10.37 o 
 -14  15   6      355.49      375.77     22.81 o 
 -13  15   6      564.76      585.26     20.85 o 
 -12  15   6      681.02      652.01     21.02 o 
 -11  15   6      293.91      338.94     14.72 o 
 -10  15   6      649.04      658.02     19.11 o 
  -9  15   6       32.78       34.12      8.14 o 
  -8  15   6      451.72      463.71     16.72 o 
  -7  15   6        3.56        2.69      6.07 o 
  -6  15   6       12.58        7.13      6.06 o 
  -5  15   6      105.87       92.63      7.72 o 
  -4  15   6        1.01        0.14      5.35 o 
  -3  15   6        6.55       13.23      7.03 o 
  -2  15   6      624.39      578.83     19.25 o 
  -1  15   6      151.44      123.95     10.70 o 
   0  15   6     1022.49      999.87     22.39 o 
   1  15   6       18.99       12.39      6.99 o 
   2  15   6      181.00      147.02     12.26 o 
   3  15   6       69.06       38.93      8.83 o 
   4  15   6      603.99      536.79     17.25 o 
   5  15   6     1175.32     1124.70     28.82 o 
   6  15   6       47.94       36.73      7.05 o 
   7  15   6      349.21      357.97     17.79 o 
   8  15   6      235.69      223.60     20.08 o 
   9  15   6       25.54       26.85      7.93 o 
  10  15   6       39.63       50.73      9.12 o 
  11  15   6      831.31      902.74     34.42 o 
  12  15   6      217.61      228.74     12.93 o 
  13  15   6       67.63       67.81     12.73 o 
  14  15   6      161.74      173.92     23.37 o 
 -13  16   6      108.15      110.51     16.42 o 
 -12  16   6      320.86      313.59     24.89 o 
 -11  16   6       57.19       47.20      9.45 o 
 -10  16   6        4.61        4.60      7.82 o 
  -9  16   6        0.18       15.41      8.44 o 
  -8  16   6       79.68       70.27      9.65 o 
  -7  16   6        0.41       -1.76      6.20 o 
  -6  16   6       27.42       37.07      6.66 o 
  -5  16   6      764.61      806.15     22.15 o 
  -4  16   6      774.03      759.27     23.04 o 
  -3  16   6       91.74       79.44     10.18 o 
  -2  16   6      453.07      433.83     18.80 o 
  -1  16   6      123.09      114.76     10.92 o 
   0  16   6      904.89      941.56     22.78 o 
   1  16   6       74.77       87.50     10.07 o 
   2  16   6       26.89       11.19      8.26 o 
   3  16   6      984.58     1060.44     29.09 o 
   4  16   6       14.55       34.95      8.50 o 
   5  16   6      562.15      525.22     18.47 o 
   6  16   6      109.68       91.48      8.77 o 
   7  16   6      153.82      142.15     12.41 o 
   8  16   6      175.13      155.17     13.23 o 
   9  16   6      318.28      332.67     16.89 o 
  10  16   6      277.58      280.10     15.62 o 
  11  16   6      123.07      113.52     11.93 o 
  12  16   6       49.91       41.23     10.07 o 
  13  16   6      108.17      111.63     16.03 o 
 -11  17   6       66.20       65.68     11.33 o 
 -10  17   6       40.16       56.55     10.78 o 
  -9  17   6      153.73      149.49     13.16 o 
  -8  17   6      237.56      238.81     15.72 o 
  -7  17   6      430.18      438.66     16.77 o 
  -6  17   6       16.28       15.49      8.56 o 
  -5  17   6      316.00      305.89     17.36 o 
  -4  17   6      140.62      117.90     12.94 o 
  -3  17   6        3.66       10.02      8.65 o 
  -2  17   6       16.46       11.56      8.70 o 
  -1  17   6      204.86      220.12     14.97 o 
   0  17   6       66.14       64.77      9.80 o 
   1  17   6      123.29      128.28     12.40 o 
   2  17   6        3.90       10.58      9.14 o 
   3  17   6       29.89       35.27      9.46 o 
   4  17   6       20.89       14.21      8.84 o 
   5  17   6      618.87      649.20     23.51 o 
   6  17   6       95.99       89.26     10.19 o 
   7  17   6      688.98      851.84     27.38 o 
   8  17   6      234.19      237.86     15.40 o 
   9  17   6       30.88       31.22     10.26 o 
  10  17   6      125.05      121.86     13.99 o 
  11  17   6        5.59       11.23      9.50 o 
 -10  18   6      153.12      147.88     13.87 o 
  -9  18   6       38.77       26.34      9.75 o 
  -8  18   6       65.24       62.86     12.42 o 
  -7  18   6       32.80       36.76     11.48 o 
  -6  18   6       28.40       24.22     10.41 o 
  -5  18   6      201.28      212.51     16.40 o 
  -4  18   6      128.26       83.86     12.23 o 
  -3  18   6       44.67       52.25     11.50 o 
  -2  18   6        2.01        3.83      9.07 o 
  -1  18   6        5.24       10.39      9.76 o 
   0  18   6      158.86      139.99     12.72 o 
   1  18   6       82.42       74.45     15.47 o 
   2  18   6      497.20      599.84     26.05 o 
   3  18   6      281.11      285.80     17.50 o 
   4  18   6       63.86       76.54     11.78 o 
   5  18   6       18.46       19.70      9.66 o 
   6  18   6       17.64       11.72     10.05 o 
   7  18   6        2.46        6.85      8.39 o 
   8  18   6        0.11       12.60      9.30 o 
   9  18   6      177.98      178.84     18.66 o 
  10  18   6      219.95      215.39     19.95 o 
  -8  19   6       74.47      101.36     17.92 o 
  -7  19   6       85.17       85.87     15.50 o 
  -6  19   6       60.02       64.49     13.38 o 
  -5  19   6       11.37       -7.64     10.18 o 
  -4  19   6       22.44       24.49     12.33 o 
  -3  19   6       14.61       10.45     10.70 o 
  -2  19   6      373.22      374.07     25.89 o 
  -1  19   6     1038.16     1173.07     33.05 o 
   0  19   6      118.54      131.26     13.24 o 
   1  19   6      203.25      243.23     21.34 o 
   2  19   6       37.53       23.41     12.96 o 
   3  19   6        0.19        9.93     10.42 o 
   4  19   6      175.83      184.59     19.09 o 
   5  19   6      119.79      102.00     13.89 o 
   6  19   6      539.91      576.51     26.46 o 
   7  19   6      542.34      572.49     37.25 o 
   8  19   6       11.69       16.09     15.50 o 
  -5  20   6      263.72      269.15     28.64 o 
  -4  20   6      120.75      112.86     16.85 o 
  -3  20   6       61.43       70.04     14.60 o 
  -2  20   6        0.37       -1.64     11.81 o 
  -1  20   6        5.29       42.22     13.34 o 
   0  20   6        5.17       11.89     11.28 o 
   1  20   6      689.68      867.94     32.75 o 
   2  20   6       38.85       43.03     13.26 o 
   3  20   6        2.31       -1.48     11.48 o 
   4  20   6     1029.43     1135.73     36.81 o 
   5  20   6       54.11       42.58     13.52 o 
   0   1   7      118.02      194.40      3.48 o 
   1   1   7    27640.70    28959.10    171.64 o 
  -1   2   7       17.22       24.38      1.74 o 
   0   2   7      288.61      309.44      4.28 o 
   1   2   7      351.89      394.92      4.97 o 
   2   2   7       76.30       74.30      2.79 o 
  -2   3   7     2007.51     2077.44     15.68 o 
  -1   3   7     6656.89     7083.22     46.84 o 
   0   3   7     3616.14     3227.51     21.96 o 
   1   3   7      269.84      297.11      4.50 o 
   2   3   7      525.28      441.38      5.42 o 
   3   3   7      317.79      286.31      4.23 o 
  -3   4   7     2275.83     2441.49     18.29 o 
  -2   4   7     2917.33     3386.75     23.06 o 
  -1   4   7     1191.59     1225.32     10.47 o 
   0   4   7        1.87        5.53      1.66 o 
   1   4   7       43.42       28.16      1.92 o 
   2   4   7      620.44      654.40      6.85 o 
   3   4   7      140.86      118.88      3.31 o 
   4   4   7        0.03       -0.70      1.42 o 
  -4   5   7     1577.09     1501.69     13.91 o 
  -3   5   7       17.32       12.94      1.76 o 
  -2   5   7     5805.71     5990.36     40.29 o 
  -1   5   7      298.76      284.93      4.28 o 
   0   5   7      173.99      229.02      3.95 o 
   1   5   7     3169.35     3454.83     23.17 o 
   2   5   7      550.10      489.91      6.47 o 
   3   5   7      762.14      785.58      8.47 o 
   4   5   7      473.60      593.78      7.96 o 
   5   5   7     2558.33     2892.48     24.20 o 
  -5   6   7     1017.49     1019.63     11.42 o 
  -4   6   7     1413.77     1565.26     14.76 o 
  -3   6   7     2592.73     2413.98     20.32 o 
  -2   6   7     1720.28     1901.77     16.32 o 
  -1   6   7     8059.81     8110.05     53.98 o 
   0   6   7      761.99      769.72      8.21 o 
   1   6   7        6.02        7.37      1.60 o 
   2   6   7       63.88       71.07      2.44 o 
   3   6   7       37.41       30.99      2.39 o 
   4   6   7       91.16       81.88      3.36 o 
   5   6   7       45.66        8.32      2.33 o 
   6   6   7      647.64      709.71      9.49 o 
  -6   7   7      248.50      311.09      7.59 o 
  -5   7   7        9.68       15.38      2.60 o 
  -4   7   7     1716.97     1793.34     17.70 o 
  -3   7   7     1192.38     1326.26     14.46 o 
  -2   7   7     1727.63     1913.76     17.89 o 
  -1   7   7      405.63      389.30      5.92 o 
   0   7   7      503.45      406.46      5.54 o 
   1   7   7      176.17      180.75      4.31 o 
   2   7   7     1176.36     1164.41     12.09 o 
   3   7   7     2186.13     2185.97     18.88 o 
   4   7   7      745.61      805.72     10.32 o 
   5   7   7      249.75      275.80      6.11 o 
   6   7   7     1037.74     1144.43     12.94 o 
   7   7   7      457.18      437.08      7.88 o 
  -7   8   7     1916.64     1943.99     21.02 o 
  -6   8   7      657.69      623.62     10.14 o 
  -5   8   7     2265.27     2388.86     22.91 o 
  -4   8   7     1062.93     1104.33     14.83 o 
  -3   8   7     2907.01     2811.16     25.57 o 
  -2   8   7     2018.14     2117.96     21.48 o 
  -1   8   7      883.09      817.78     10.15 o 
   0   8   7      233.90      240.90      4.90 o 
   1   8   7      178.08      149.27      4.13 o 
   2   8   7      496.20      557.18      8.50 o 
   3   8   7     1151.85     1303.28     14.66 o 
   4   8   7       14.44       16.56      2.56 o 
   5   8   7      248.95      267.36      6.23 o 
   6   8   7      248.94      274.91      7.06 o 
   7   8   7      955.31      997.53     12.92 o 
   8   8   7        0.09        5.54      3.26 o 
  -8   9   7      971.19      912.00     14.63 o 
  -7   9   7        2.37        4.01      3.45 o 
  -6   9   7      516.77      415.47      9.18 o 
  -5   9   7       48.85       42.08      4.16 o 
  -4   9   7     1768.72     1778.68     22.49 o 
  -3   9   7      112.13      132.38      5.82 o 
  -2   9   7      535.23      594.01      9.93 o 
  -1   9   7      591.46      574.46      9.09 o 
   0   9   7      844.66      839.43     10.51 o 
   1   9   7        3.09        3.48      2.28 o 
   2   9   7     3510.14     3448.38     32.31 o 
   3   9   7     1473.64     1424.54     17.31 o 
   4   9   7     2579.05     2543.81     27.22 o 
   5   9   7        8.45        9.25      3.24 o 
   6   9   7      830.26      832.68     12.85 o 
   7   9   7     1205.38     1200.93     17.40 o 
   8   9   7     1171.63     1078.71     18.75 o 
   9   9   7        4.29        8.01      4.33 o 
  -9  10   7      959.70      930.37     17.09 o 
  -8  10   7        3.36        5.07      3.97 o 
  -7  10   7       17.90       16.75      4.38 o 
  -6  10   7      695.08      602.83     12.73 o 
  -5  10   7      193.79      165.83      7.38 o 
  -4  10   7     2314.79     2250.00     31.93 o 
  -3  10   7       43.21       56.55      4.57 o 
  -2  10   7     1094.03     1037.61     15.32 o 
  -1  10   7      273.62      275.03      8.45 o 
   0  10   7      423.37      387.02     12.79 o 
   1  10   7     1345.70     1305.58     17.30 o 
   2  10   7      154.21      164.68      6.90 o 
   3  10   7     1220.03     1276.74     16.98 o 
   4  10   7     1002.79     1026.88     16.53 o 
   5  10   7        1.27        2.48      3.42 o 
   6  10   7      642.59      598.49     12.10 o 
   7  10   7      183.65      170.85      7.41 o 
   8  10   7       10.74       15.15      3.99 o 
   9  10   7       47.57       32.47      5.09 o 
  10  10   7       29.10       35.28      5.53 o 
 -10  11   7      230.97      225.16     10.40 o 
  -9  11   7      103.72       96.71      7.24 o 
  -8  11   7      524.47      486.74     12.43 o 
  -7  11   7        3.02        1.80      4.22 o 
  -6  11   7     3376.04     3283.61     38.17 o 
  -5  11   7     1202.64     1111.60     18.06 o 
  -4  11   7      839.80      866.36     15.28 o 
  -3  11   7      446.63      465.02     11.03 o 
  -2  11   7       34.28       19.64      3.88 o 
  -1  11   7      156.57      126.26      6.13 o 
   0  11   7     1951.88     1931.23     26.46 o 
   1  11   7     1190.97     1144.50     16.77 o 
   2  11   7      387.90      351.07      9.64 o 
   3  11   7       76.60       62.75      6.20 o 
   4  11   7      117.20       96.02      6.13 o 
   5  11   7      501.74      510.15     16.04 o 
   6  11   7      312.08      276.28     10.13 o 
   7  11   7      214.54      191.60      8.71 o 
   8  11   7      508.02      490.45     13.11 o 
   9  11   7       65.12       70.98      6.78 o 
  10  11   7     1152.49     1238.66     26.13 o 
  11  11   7       93.22       83.82      7.60 o 
 -11  12   7       19.38       16.47      6.29 o 
 -10  12   7       92.95       85.91      7.86 o 
  -9  12   7        0.13        0.84      5.36 o 
  -8  12   7      164.58      153.24      8.60 o 
  -7  12   7      403.61      377.47     11.57 o 
  -6  12   7      139.10      109.31      7.38 o 
  -5  12   7      440.02      419.07     12.82 o 
  -4  12   7      101.27       79.70      6.54 o 
  -3  12   7      311.05      285.51      9.30 o 
  -2  12   7       90.48       88.43      6.53 o 
  -1  12   7      402.49      375.42     11.94 o 
   0  12   7      409.66      375.50     12.60 o 
   1  12   7      325.53      332.78     11.08 o 
   2  12   7      281.39      258.82      9.25 o 
   3  12   7     1366.68     1321.83     21.39 o 
   4  12   7     1944.17     1936.69     27.15 o 
   5  12   7     2411.19     2406.71     45.93 o 
   6  12   7      111.70      112.86      9.64 o 
   7  12   7     1274.54     1346.65     21.69 o 
   8  12   7      115.33      117.86      7.90 o 
   9  12   7      652.06      681.13     20.33 o 
  10  12   7       15.26       13.23      6.14 o 
  11  12   7      176.76      186.95     10.77 o 
  12  12   7        1.95        1.51      6.56 o 
 -12  13   7      310.59      331.93     13.18 o 
 -11  13   7        3.83        0.83      6.27 o 
 -10  13   7        9.09        5.54      6.26 o 
  -9  13   7        7.86       11.31      6.12 o 
  -8  13   7      163.98      154.72      9.58 o 
  -7  13   7       25.29       11.74      5.58 o 
  -6  13   7     1334.72     1347.06     24.65 o 
  -5  13   7       10.96        7.14      5.31 o 
  -4  13   7       51.07       42.02      6.04 o 
  -3  13   7      310.35      344.43     12.18 o 
  -2  13   7        6.42       10.42      5.84 o 
  -1  13   7       93.24       59.11      6.67 o 
   0  13   7      320.66      300.14     11.24 o 
   1  13   7      249.66      209.00     10.12 o 
   2  13   7      202.94      210.63     10.48 o 
   3  13   7      440.76      406.75     11.31 o 
   4  13   7      196.81      192.77      9.04 o 
   5  13   7      992.23      913.36     29.19 o 
   6  13   7       59.45       46.36      6.21 o 
   7  13   7      261.94      238.27     10.16 o 
   8  13   7       43.88       52.65      6.77 o 
   9  13   7       11.21        6.35      6.03 o 
  10  13   7      121.06      120.52      9.94 o 
  11  13   7      106.54      113.46      9.45 o 
  12  13   7       99.00      105.98     10.38 o 
  13  13   7        9.77        9.51      7.70 o 
 -13  14   7        1.91        3.25      8.29 o 
 -12  14   7       24.55       32.20      8.84 o 
 -11  14   7      536.62      523.39     18.90 o 
 -10  14   7      944.75      969.83     22.64 o 
  -9  14   7      813.75      851.52     21.06 o 
  -8  14   7       83.76       82.59      8.46 o 
  -7  14   7      295.70      308.88     13.65 o 
  -6  14   7      320.94      273.28     11.72 o 
  -5  14   7        2.14        2.09      5.26 o 
  -4  14   7        0.00       -0.06      4.38 o 
  -3  14   7     1417.71     1313.90     25.07 o 
  -2  14   7       54.69       46.84      8.08 o 
  -1  14   7     1357.05     1374.55     26.37 o 
   0  14   7       18.30       20.48      6.19 o 
   1  14   7       98.33      118.89      9.62 o 
   2  14   7       25.89       22.77      6.10 o 
   3  14   7     1012.30      974.93     20.82 o 
   4  14   7      147.19      123.93      8.35 o 
   5  14   7      187.84      215.69     15.41 o 
   6  14   7      204.78      175.39     10.16 o 
   7  14   7      198.20      188.13     13.02 o 
   8  14   7      408.90      443.24     15.32 o 
   9  14   7      148.27      150.34     10.50 o 
  10  14   7        4.97       11.94      7.02 o 
  11  14   7      383.61      433.52     16.75 o 
  12  14   7       68.61       66.48      9.81 o 
  13  14   7      260.85      264.42     18.00 o 
  14  14   7      197.94      216.29     14.83 o 
 -14  15   7       61.53       47.22     11.14 o 
 -13  15   7      188.34      212.89     15.07 o 
 -12  15   7      147.57      150.38     14.02 o 
 -11  15   7        7.09        8.49      8.23 o 
 -10  15   7       32.85       21.31      7.97 o 
  -9  15   7       69.41       57.15      9.10 o 
  -8  15   7       43.70       40.54      9.01 o 
  -7  15   7      113.96       92.11     11.84 o 
  -6  15   7      273.84      254.05     11.90 o 
  -5  15   7        1.41       -1.79      5.27 o 
  -4  15   7      205.92      217.02     15.08 o 
  -3  15   7       57.88       38.24      8.66 o 
  -2  15   7      154.64      154.03     11.73 o 
  -1  15   7       47.52       29.25      7.28 o 
   0  15   7       47.07       43.82      7.56 o 
   1  15   7        6.66       17.97      7.34 o 
   2  15   7      204.17      214.84     13.43 o 
   3  15   7       43.74       38.31      8.01 o 
   4  15   7      816.72      858.53     22.78 o 
   5  15   7        5.77        7.59      5.60 o 
   6  15   7       33.24       42.83      7.03 o 
   7  15   7        9.82        5.58      6.28 o 
   8  15   7      268.76      267.46     13.97 o 
   9  15   7       82.67       77.44     10.14 o 
  10  15   7      249.19      275.10     16.98 o 
  11  15   7        7.22       22.95      8.68 o 
  12  15   7       66.45       63.75     10.15 o 
  13  15   7      119.98      122.63     13.29 o 
  14  15   7      215.88      225.00     22.83 o 
 -12  16   7      257.81      321.69     21.25 o 
 -11  16   7       33.49       37.26      9.02 o 
 -10  16   7        5.21        1.14      8.07 o 
  -9  16   7     1229.67     1278.94     29.73 o 
  -8  16   7        1.94        7.86      7.86 o 
  -7  16   7      415.91      416.03     15.71 o 
  -6  16   7        5.51        9.48      6.13 o 
  -5  16   7       31.10       21.02      6.98 o 
  -4  16   7       17.55       26.80      8.54 o 
  -3  16   7       44.09       37.59      8.91 o 
  -2  16   7        0.57        4.01      7.45 o 
  -1  16   7      236.13      280.51     14.93 o 
   0  16   7       14.37       12.89      7.06 o 
   1  16   7      117.39      120.20     11.03 o 
   2  16   7        1.34       13.66      7.78 o 
   3  16   7        1.80        5.20      7.62 o 
   4  16   7        5.06       -4.97      7.29 o 
   5  16   7       15.12       13.91      6.84 o 
   6  16   7      103.53      102.75      9.00 o 
   7  16   7       29.29       40.93      8.01 o 
   8  16   7        7.96       18.28      8.95 o 
   9  16   7       60.21       64.56     10.61 o 
  10  16   7       18.03       12.43      9.53 o 
  11  16   7      106.12      127.26     13.22 o 
  12  16   7       86.55       67.46     11.44 o 
 -11  17   7      161.61      120.70     13.79 o 
 -10  17   7      397.78      418.44     19.81 o 
  -9  17   7      177.72      184.07     14.80 o 
  -8  17   7      117.62      139.32     12.06 o 
  -7  17   7       19.45       14.73      8.52 o 
  -6  17   7      478.73      490.41     20.66 o 
  -5  17   7       47.73       30.25      9.85 o 
  -4  17   7      770.73      847.90     36.60 o 
  -3  17   7       45.96       33.81      9.85 o 
  -2  17   7      448.85      492.82     21.11 o 
  -1  17   7       62.02       57.67     10.51 o 
   0  17   7       11.59       16.16      7.95 o 
   1  17   7       79.62       71.15     11.66 o 
   2  17   7      652.89      703.60     26.65 o 
   3  17   7      179.84      166.39     13.91 o 
   4  17   7      335.43      393.12     20.55 o 
   5  17   7       87.49       86.38     11.86 o 
   6  17   7       16.96       10.69      7.61 o 
   7  17   7       74.66      100.31      9.92 o 
   8  17   7      715.41      755.88     27.42 o 
   9  17   7       76.20       65.79     12.01 o 
  10  17   7       25.46       33.55     11.15 o 
  11  17   7       16.96       26.47     11.00 o 
  -9  18   7      176.09      171.48     14.27 o 
  -8  18   7       42.59       49.07     11.88 o 
  -7  18   7      120.16      117.75     15.92 o 
  -6  18   7       15.83       27.41     11.03 o 
  -5  18   7      196.70      238.26     17.16 o 
  -4  18   7       65.45       46.85     11.26 o 
  -3  18   7        4.39       -4.91      8.94 o 
  -2  18   7      247.51      217.45     16.48 o 
  -1  18   7       14.40       14.46     10.11 o 
   0  18   7      250.32      248.31     15.48 o 
   1  18   7       70.92       55.16     11.40 o 
   2  18   7      178.44      168.52     14.87 o 
   3  18   7      118.51      139.21     13.90 o 
   4  18   7      329.21      340.98     21.77 o 
   5  18   7        7.23       16.31     10.31 o 
   6  18   7        2.10       19.01     10.47 o 
   7  18   7      233.59      262.02     16.37 o 
   8  18   7        1.55        8.64      8.99 o 
   9  18   7       17.65       27.33     11.09 o 
  -7  19   7       70.12       96.92     18.72 o 
  -6  19   7      540.37      569.16     25.74 o 
  -5  19   7      720.73      768.68     29.32 o 
  -4  19   7     1225.47     1317.81     38.81 o 
  -3  19   7        2.43       19.54     11.60 o 
  -2  19   7        4.19       -0.25     10.56 o 
  -1  19   7       22.77       26.28     11.69 o 
   0  19   7       35.33       24.64     11.15 o 
   1  19   7      110.99      106.22     13.71 o 
   2  19   7      248.30      249.27     19.14 o 
   3  19   7       41.65       35.17     11.71 o 
   4  19   7      176.92      204.03     17.72 o 
   5  19   7      453.09      502.49     25.14 o 
   6  19   7       76.39       82.41     14.75 o 
   7  19   7      138.54      128.28     27.81 o 
  -4  20   7        0.05       15.55     12.66 o 
  -3  20   7       61.41       62.56     14.86 o 
  -2  20   7       12.16       28.45     13.35 o 
  -1  20   7     1294.33     1645.41     44.97 o 
   0  20   7      160.14      170.04     18.49 o 
   1  20   7      431.68      506.78     27.40 o 
   2  20   7      245.91      188.45     18.86 o 
   3  20   7      101.66      120.33     16.46 o 
   4  20   7        5.70       18.37     12.83 o 
   0   0   8     3719.25     4462.06     58.66 o 
   0   1   8      847.04      976.77      8.83 o 
   1   1   8     1422.51     1438.02     12.00 o 
  -1   2   8     8364.08     8752.66     55.40 o 
   0   2   8     2844.19     3004.49     21.37 o 
   1   2   8     7204.97     7385.40     47.32 o 
   2   2   8     1265.30     1422.20     11.75 o 
  -2   3   8        2.77       16.29      1.92 o 
  -1   3   8     2811.28     2923.80     21.73 o 
   0   3   8     2152.58     2598.33     18.93 o 
   1   3   8     9576.18    10226.57     63.52 o 
   2   3   8     1792.91     1969.89     15.04 o 
   3   3   8       26.87        9.45      1.79 o 
  -3   4   8        7.65        9.69      1.88 o 
  -2   4   8      534.64      609.07      6.88 o 
  -1   4   8     6373.67     6464.62     40.94 o 
   0   4   8     4664.54     4972.91     33.10 o 
   1   4   8    16190.85    17075.07    102.21 o 
   2   4   8     3636.83     4043.48     27.56 o 
   3   4   8     2678.78     2530.92     19.95 o 
   4   4   8      108.91      109.49      3.27 o 
  -4   5   8     7780.66     8292.71     58.29 o 
  -3   5   8     5895.01     5660.74     38.10 o 
  -2   5   8      511.74      452.81      6.27 o 
  -1   5   8      140.25      129.15      3.61 o 
   0   5   8     1977.73     2266.57     17.65 o 
   1   5   8      130.99      128.47      3.86 o 
   2   5   8      277.25      284.33      4.60 o 
   3   5   8     4329.26     4412.88     32.71 o 
   4   5   8     2160.50     2410.86     20.16 o 
   5   5   8       74.70       60.59      3.25 o 
  -5   6   8     1652.02     1676.62     16.01 o 
  -4   6   8      432.86      430.79      6.87 o 
  -3   6   8       10.19       27.69      2.34 o 
  -2   6   8      115.03      134.45      3.40 o 
  -1   6   8      898.78      914.01      8.89 o 
   0   6   8      164.69      186.41      4.00 o 
   1   6   8      312.38      405.65      5.37 o 
   2   6   8        5.97        0.92      1.57 o 
   3   6   8      620.84      557.83      7.44 o 
   4   6   8      664.65      656.28      8.72 o 
   5   6   8        0.37        4.14      2.25 o 
   6   6   8     1699.98     1605.05     16.04 o 
  -6   7   8       47.45       46.81      3.45 o 
  -5   7   8     1428.15     1403.99     15.09 o 
  -4   7   8     1965.64     1908.01     18.23 o 
  -3   7   8     1125.67     1138.10     11.98 o 
  -2   7   8     7190.76     7283.32     51.03 o 
  -1   7   8      283.52      296.73      6.84 o 
   0   7   8     5998.33     6020.24     41.48 o 
   1   7   8       67.65       60.42      3.04 o 
   2   7   8        0.68        2.92      1.69 o 
   3   7   8      494.53      522.02      7.12 o 
   4   7   8     1349.85     1381.65     14.38 o 
   5   7   8     1159.64     1136.67     12.84 o 
   6   7   8      248.55      242.27      6.55 o 
   7   7   8       11.80       10.48      2.93 o 
  -7   8   8        3.18        1.86      3.02 o 
  -6   8   8      465.11      442.92      8.67 o 
  -5   8   8      609.46      635.97     10.28 o 
  -4   8   8      231.48      240.52      9.31 o 
  -3   8   8       74.13       96.52      4.66 o 
  -2   8   8      648.62      623.86      9.59 o 
  -1   8   8     8911.70     8983.69     66.37 o 
   0   8   8     2039.32     2066.90     17.59 o 
   1   8   8     2393.34     2501.98     22.16 o 
   2   8   8     1089.82     1120.63     13.68 o 
   3   8   8      225.33      249.42      6.89 o 
   4   8   8      249.46      236.50      6.12 o 
   5   8   8       81.64       77.90      4.32 o 
   6   8   8       66.92       65.79      4.39 o 
   7   8   8      151.30      153.63      5.81 o 
   8   8   8       22.60       15.91      3.63 o 
  -8   9   8     2023.72     1908.53     23.58 o 
  -7   9   8      142.09      115.38      6.14 o 
  -6   9   8      357.96      303.71      8.79 o 
  -5   9   8      336.54      312.92      8.82 o 
  -4   9   8       16.59        9.97      3.48 o 
  -3   9   8      368.24      363.92      9.02 o 
  -2   9   8     2941.91     2945.36     28.78 o 
  -1   9   8      771.84      758.31     11.47 o 
   0   9   8       21.67       16.07      3.00 o 
   1   9   8       41.75       55.86      3.80 o 
   2   9   8     1053.97     1038.20     14.76 o 
   3   9   8     1123.34     1155.81     15.03 o 
   4   9   8        8.55        9.40      3.10 o 
   5   9   8      133.87      101.05      5.26 o 
   6   9   8       48.08       54.56      4.49 o 
   7   9   8       96.50       80.04      5.27 o 
   8   9   8       32.65       25.49      4.34 o 
   9   9   8       57.30       48.88      5.55 o 
  -9  10   8      369.39      375.96     12.79 o 
  -8  10   8       49.93       48.43      5.71 o 
  -7  10   8     1000.08      964.72     16.50 o 
  -6  10   8       52.49       52.40      5.31 o 
  -5  10   8     2691.96     2667.59     30.67 o 
  -4  10   8      630.53      558.91     11.82 o 
  -3  10   8      644.42      703.10     12.59 o 
  -2  10   8      204.23      206.82      6.84 o 
  -1  10   8      346.08      350.03     10.09 o 
   0  10   8      816.35      819.14     12.24 o 
   1  10   8      947.72      920.02     13.78 o 
   2  10   8       71.36       66.40      4.54 o 
   3  10   8       45.69       36.66      4.17 o 
   4  10   8      405.52      398.48     10.44 o 
   5  10   8        0.03        4.48      3.64 o 
   6  10   8        4.15        5.83      3.99 o 
   7  10   8     4199.89     4276.87     47.57 o 
   8  10   8      194.15      201.15      7.68 o 
   9  10   8     1197.72     1142.14     19.28 o 
  10  10   8      146.06      148.75      8.20 o 
 -10  11   8      135.62      108.12      8.01 o 
  -9  11   8        1.79        8.26      5.27 o 
  -8  11   8      132.09      124.96      7.81 o 
  -7  11   8      208.15      208.52      8.72 o 
  -6  11   8       52.41       37.13      5.11 o 
  -5  11   8      178.10      190.93      8.26 o 
  -4  11   8      487.99      427.56     11.20 o 
  -3  11   8      167.19      146.10      7.11 o 
  -2  11   8      224.42      224.56      8.46 o 
  -1  11   8      153.37      174.11      8.41 o 
   0  11   8     1125.92     1190.85     18.76 o 
   1  11   8        0.89       -0.89      3.52 o 
   2  11   8        6.21        6.28      3.55 o 
   3  11   8      274.01      256.45      8.20 o 
   4  11   8     2215.22     2169.19     28.27 o 
   5  11   8      104.20       87.70      6.33 o 
   6  11   8       46.06       47.77      5.60 o 
   7  11   8       27.36       19.79      4.98 o 
   8  11   8       11.85       11.92      5.38 o 
   9  11   8      416.63      451.26     15.81 o 
  10  11   8     1509.69     1559.07     37.63 o 
  11  11   8        0.80       -1.86      5.82 o 
 -11  12   8       61.46       54.04      7.37 o 
 -10  12   8        0.40        4.87      5.61 o 
  -9  12   8      115.40      107.36      8.55 o 
  -8  12   8       15.34        9.12      5.25 o 
  -7  12   8      402.56      416.09     11.95 o 
  -6  12   8      236.11      244.99      9.73 o 
  -5  12   8      484.77      507.49     17.57 o 
  -4  12   8      114.16       89.95      6.65 o 
  -3  12   8      955.03      954.34     16.84 o 
  -2  12   8      658.37      692.15     14.99 o 
  -1  12   8      460.63      480.10     12.76 o 
   0  12   8      876.57      903.92     17.06 o 
   1  12   8     5135.71     5141.04     55.28 o 
   2  12   8        1.64       -0.38      4.24 o 
   3  12   8      515.37      480.26     11.88 o 
   4  12   8       91.77       82.65      6.61 o 
   5  12   8      164.06      150.42      8.84 o 
   6  12   8      191.67      178.23      9.03 o 
   7  12   8      453.75      396.48     12.21 o 
   8  12   8       77.64       77.66      7.56 o 
   9  12   8       35.78       24.79      6.83 o 
  10  12   8      267.32      251.28     12.60 o 
  11  12   8        0.15       16.23      7.01 o 
  12  12   8       93.93       80.93      9.49 o 
 -12  13   8       31.30       26.66      7.26 o 
 -11  13   8       71.75       58.67      8.24 o 
 -10  13   8      223.18      199.07     11.28 o 
  -9  13   8        1.67       -4.62      5.85 o 
  -8  13   8      108.51       93.59      8.32 o 
  -7  13   8       20.87       32.92      6.20 o 
  -6  13   8        9.05        8.48      5.38 o 
  -5  13   8        0.34       -4.87      4.88 o 
  -4  13   8     1371.45     1321.55     23.00 o 
  -3  13   8        0.79        6.08      5.02 o 
  -2  13   8     1575.55     1521.67     25.03 o 
  -1  13   8       14.70        7.83      5.27 o 
   0  13   8      340.23      366.19     11.81 o 
   1  13   8       94.45       83.24      7.02 o 
   2  13   8      882.23      800.79     16.44 o 
   3  13   8        2.46        6.63      4.26 o 
   4  13   8      791.64      762.82     16.73 o 
   5  13   8       40.91       37.80      6.10 o 
   6  13   8      866.84      916.41     20.46 o 
   7  13   8       53.59       55.32      6.86 o 
   8  13   8      124.66      106.21      8.52 o 
   9  13   8      108.05       96.95      9.25 o 
  10  13   8      104.93      115.13     10.47 o 
  11  13   8       70.53       58.41      9.37 o 
  12  13   8        1.16        0.89      7.73 o 
  13  13   8       13.39       14.67      8.38 o 
 -13  14   8       94.72       97.00     11.87 o 
 -12  14   8      221.03      216.08     13.33 o 
 -11  14   8      602.13      612.34     18.40 o 
 -10  14   8        2.48        5.22      6.90 o 
  -9  14   8      263.50      236.25     12.75 o 
  -8  14   8      183.90      172.81     11.66 o 
  -7  14   8        2.85        1.29      6.07 o 
  -6  14   8        1.15        3.40      5.79 o 
  -5  14   8      465.30      470.50     14.68 o 
  -4  14   8      111.17       91.71      6.97 o 
  -3  14   8      506.88      480.60     15.63 o 
  -2  14   8       50.58       59.23      8.60 o 
  -1  14   8      131.16      117.28      9.17 o 
   0  14   8      125.73      113.90      9.02 o 
   1  14   8      107.99      101.34      8.10 o 
   2  14   8      702.85      657.42     17.82 o 
   3  14   8       58.93       63.24      6.92 o 
   4  14   8        0.38        9.37      4.82 o 
   5  14   8        4.38       10.20      5.46 o 
   6  14   8        5.87        8.67      5.71 o 
   7  14   8       61.22       52.05      7.16 o 
   8  14   8       34.43       30.51      7.04 o 
   9  14   8      542.72      544.43     17.76 o 
  10  14   8       13.88       12.28      7.47 o 
  11  14   8      111.74      104.26     10.23 o 
  12  14   8       22.41       28.26      9.53 o 
  13  14   8       54.33       69.04     11.08 o 
  14  14   8       29.56       33.89     10.99 o 
 -13  15   8      366.22      414.70     22.36 o 
 -12  15   8      181.54      177.66     13.30 o 
 -11  15   8       57.37       56.02      9.35 o 
 -10  15   8      496.92      547.16     21.79 o 
  -9  15   8      272.11      268.45     14.32 o 
  -8  15   8     1239.59     1262.87     28.87 o 
  -7  15   8       32.96       27.21      7.43 o 
  -6  15   8      958.29      962.94     29.02 o 
  -5  15   8        8.35       20.22      5.76 o 
  -4  15   8       47.72       40.23      7.26 o 
  -3  15   8       25.12       13.21      7.54 o 
  -2  15   8        0.63        6.30      7.18 o 
  -1  15   8       78.92       66.07      8.51 o 
   0  15   8     1053.25     1065.07     24.09 o 
   1  15   8      841.45      871.45     21.43 o 
   2  15   8      368.84      367.17     17.37 o 
   3  15   8        1.31        1.37      6.51 o 
   4  15   8        4.70       19.82      6.31 o 
   5  15   8       38.82       40.99      6.57 o 
   6  15   8      540.80      545.20     19.47 o 
   7  15   8       64.81       60.59      8.77 o 
   8  15   8        0.26       -2.62      6.45 o 
   9  15   8       14.91        9.70      7.99 o 
  10  15   8       10.87       25.55      8.69 o 
  11  15   8      162.68      175.00     17.64 o 
  12  15   8      114.72      131.12     14.09 o 
  13  15   8      482.94      529.34     23.65 o 
 -12  16   8        8.96       17.33      9.77 o 
 -11  16   8       88.65      101.04     14.96 o 
 -10  16   8        2.03        5.32      8.31 o 
  -9  16   8        0.17        1.49      8.12 o 
  -8  16   8       42.06       42.81     10.20 o 
  -7  16   8      200.83      181.35     11.59 o 
  -6  16   8       67.56       69.18      8.24 o 
  -5  16   8      810.18      820.68     21.46 o 
  -4  16   8      284.84      245.64     16.17 o 
  -3  16   8      210.63      180.05     19.57 o 
  -2  16   8      214.25      225.64     14.41 o 
  -1  16   8       18.01       21.52      7.67 o 
   0  16   8       24.13       37.06      7.49 o 
   1  16   8      267.36      291.06     14.24 o 
   2  16   8      200.71      219.24     13.03 o 
   3  16   8      866.01      956.88     26.18 o 
   4  16   8      299.77      303.96     16.23 o 
   5  16   8       59.99       52.16      8.11 o 
   6  16   8        3.64        3.74      6.10 o 
   7  16   8       73.73       68.60      8.88 o 
   8  16   8      141.75      142.20     14.69 o 
   9  16   8        0.23        8.01      8.78 o 
  10  16   8       28.50       34.94     10.49 o 
  11  16   8       81.38       81.45     11.86 o 
  12  16   8        1.33        7.60     10.79 o 
 -11  17   8       18.45       12.95     12.43 o 
 -10  17   8        9.15       16.68     10.30 o 
  -9  17   8        4.24       18.62      9.36 o 
  -8  17   8       12.97       22.27      9.31 o 
  -7  17   8        1.65       -5.30      7.99 o 
  -6  17   8      127.89      119.82     10.58 o 
  -5  17   8       41.91       45.46     10.13 o 
  -4  17   8        4.50        2.95      8.65 o 
  -3  17   8       38.14       16.53      8.95 o 
  -2  17   8       40.62       33.79      9.46 o 
  -1  17   8      339.43      356.53     16.26 o 
   0  17   8      446.93      447.75     16.50 o 
   1  17   8        2.00        1.05      7.57 o 
   2  17   8       42.87       21.38      8.48 o 
   3  17   8       95.88       93.19     11.55 o 
   4  17   8       12.48       16.95      9.48 o 
   5  17   8      227.33      219.82     16.15 o 
   6  17   8      147.58      138.47     11.70 o 
   7  17   8        5.94       13.51      7.92 o 
   8  17   8      132.16      132.47     13.67 o 
   9  17   8       18.09       21.17     11.20 o 
  10  17   8      351.00      417.77     21.09 o 
  11  17   8      358.95      358.93     20.31 o 
  -9  18   8      364.28      375.06     18.58 o 
  -8  18   8      122.90      112.43     14.32 o 
  -7  18   8       40.08       47.54     13.94 o 
  -6  18   8      382.67      434.62     22.71 o 
  -5  18   8     1162.57     1282.06     42.50 o 
  -4  18   8       68.07       63.16     12.36 o 
  -3  18   8      215.47      254.62     18.02 o 
  -2  18   8       51.00       57.01     12.69 o 
  -1  18   8        3.28        1.60      9.01 o 
   0  18   8       55.55       59.61     10.05 o 
   1  18   8       29.54       27.57      9.41 o 
   2  18   8       68.64       70.47     10.93 o 
   3  18   8      498.70      556.89     23.54 o 
   4  18   8      169.07      184.42     15.71 o 
   5  18   8      136.00      119.69     14.38 o 
   6  18   8       35.07       28.32     11.38 o 
   7  18   8        8.91        4.18      9.62 o 
   8  18   8        0.02       16.84     12.05 o 
   9  18   8      531.77      621.26     45.01 o 
  -7  19   8      188.59      162.10     32.30 o 
  -6  19   8      147.20      144.06     18.12 o 
  -5  19   8      107.26       99.02     16.12 o 
  -4  19   8        3.19        9.97     11.94 o 
  -3  19   8      195.99      210.21     19.00 o 
  -2  19   8      651.55      764.20     33.43 o 
  -1  19   8      260.20      281.73     20.53 o 
   0  19   8      125.49       95.93     12.40 o 
   1  19   8      171.99      189.40     16.12 o 
   2  19   8        0.09       16.89     11.21 o 
   3  19   8      583.72      675.07     28.99 o 
   4  19   8      351.47      320.24     24.49 o 
   5  19   8       77.69       86.37     15.01 o 
   6  19   8      102.76      103.81     15.81 o 
   7  19   8       40.72       27.03     22.26 o 
  -3  20   8       83.76       82.92     16.79 o 
  -2  20   8       93.29       99.56     16.56 o 
  -1  20   8      293.88      256.55     19.34 o 
   0  20   8        4.67       22.50     11.02 o 
   1  20   8        9.25       13.67     11.50 o 
   2  20   8       25.13       55.14     14.56 o 
   3  20   8       17.94        1.83     12.17 o 
   0   1   9     7504.22     7832.76     49.29 o 
   1   1   9    19415.30    20283.46    123.89 o 
  -1   2   9     3097.38     3195.39     22.73 o 
   0   2   9      574.33      592.25      7.61 o 
   1   2   9     4014.08     4166.68     28.11 o 
   2   2   9       38.91        8.96      1.85 o 
  -2   3   9       28.04        8.92      1.77 o 
  -1   3   9     4415.70     5265.80     37.02 o 
   0   3   9      278.94      359.25      5.24 o 
   1   3   9      908.40      908.02     11.42 o 
   2   3   9      122.64       93.42      3.00 o 
   3   3   9      522.82      499.60      6.56 o 
  -3   4   9      337.38      312.71      5.04 o 
  -2   4   9    25229.67    25995.16    157.92 o 
  -1   4   9     2622.68     2821.25     20.76 o 
   0   4   9     1187.54     1197.70     11.23 o 
   1   4   9        1.51       -0.36      1.55 o 
   2   4   9     3453.24     3289.39     23.29 o 
   3   4   9     2634.44     2802.70     21.08 o 
   4   4   9     2938.93     2987.78     22.63 o 
  -4   5   9      186.78      192.94      4.33 o 
  -3   5   9     1959.59     1991.85     16.55 o 
  -2   5   9      963.80     1022.24     12.11 o 
  -1   5   9      162.91      199.28      4.88 o 
   0   5   9      411.96      460.14      6.88 o 
   1   5   9      307.13      311.37      5.61 o 
   2   5   9      233.36      255.97      4.55 o 
   3   5   9      321.28      305.66      5.28 o 
   4   5   9      346.52      411.42      6.20 o 
   5   5   9       13.31       11.78      2.40 o 
  -5   6   9      144.99      149.58      4.97 o 
  -4   6   9      684.90      635.15      9.08 o 
  -3   6   9     3143.37     3073.24     24.02 o 
  -2   6   9     2499.38     2448.35     19.24 o 
  -1   6   9       30.25       26.66      2.33 o 
   0   6   9      464.87      409.13      5.91 o 
   1   6   9      861.80      840.99      8.84 o 
   2   6   9      160.78      202.08      4.39 o 
   3   6   9      299.57      331.17      5.64 o 
   4   6   9       74.38       80.64      4.04 o 
   5   6   9      185.93      154.38      5.03 o 
   6   6   9      424.76      451.33      8.16 o 
  -6   7   9        8.43        6.70      2.74 o 
  -5   7   9     3479.12     3362.03     28.64 o 
  -4   7   9     2335.43     2198.43     20.02 o 
  -3   7   9      911.00      852.90     10.88 o 
  -2   7   9      185.43      185.32      4.69 o 
  -1   7   9     1466.86     1306.93     12.77 o 
   0   7   9       91.20       73.23      3.17 o 
   1   7   9     3609.10     3464.29     28.73 o 
   2   7   9      387.58      387.57      6.76 o 
   3   7   9      750.95      849.42     10.55 o 
   4   7   9      625.10      615.91      9.46 o 
   5   7   9       63.62       59.13      3.82 o 
   6   7   9       36.39       37.54      3.45 o 
   7   7   9      151.37      149.64      5.82 o 
  -7   8   9      583.03      537.49     10.25 o 
  -6   8   9      227.68      255.28      7.18 o 
  -5   8   9      267.09      228.86      6.93 o 
  -4   8   9       42.66       39.47      3.62 o 
  -3   8   9     2293.89     2117.17     21.98 o 
  -2   8   9        0.45        3.00      2.18 o 
  -1   8   9      890.53      837.67     10.77 o 
   0   8   9       37.38       54.82      2.90 o 
   1   8   9        5.71       14.40      2.63 o 
   2   8   9       89.50       98.28      4.60 o 
   3   8   9       54.27       46.02      3.53 o 
   4   8   9     1972.58     1861.92     20.69 o 
   5   8   9       51.61       65.46      4.13 o 
   6   8   9      191.60      186.71      6.45 o 
   7   8   9      969.51      941.77     16.51 o 
   8   8   9      556.76      478.19     11.96 o 
  -8   9   9     1303.93     1227.13     18.97 o 
  -7   9   9     6251.77     6399.76     56.05 o 
  -6   9   9      986.52      918.79     14.69 o 
  -5   9   9      744.72      747.55     12.33 o 
  -4   9   9        8.64       12.28      3.51 o 
  -3   9   9     1737.29     1805.54     20.87 o 
  -2   9   9     1042.46      978.40     13.65 o 
  -1   9   9      173.27      172.02      5.97 o 
   0   9   9     1562.84     1494.31     18.18 o 
   1   9   9     6355.84     6314.10     52.44 o 
   2   9   9     5252.06     5046.07     45.15 o 
   3   9   9     2582.51     2546.98     27.11 o 
   4   9   9        2.40        3.18      3.16 o 
   5   9   9      476.80      473.16      9.52 o 
   6   9   9     1159.40     1118.78     16.42 o 
   7   9   9      543.53      509.78     10.91 o 
   8   9   9      312.28      284.62      9.96 o 
   9   9   9       14.34       15.26      4.95 o 
  -9  10   9     2678.06     2700.43     35.19 o 
  -8  10   9        7.05        2.20      4.73 o 
  -7  10   9     1054.98      985.77     16.28 o 
  -6  10   9     2201.67     2214.78     27.28 o 
  -5  10   9      100.15       68.83      5.60 o 
  -4  10   9     2416.23     2383.14     27.32 o 
  -3  10   9      824.21      752.45     13.17 o 
  -2  10   9     3520.31     3507.36     34.87 o 
  -1  10   9      345.69      347.85      8.92 o 
   0  10   9       38.32       27.49      3.93 o 
   1  10   9     1730.35     1626.27     20.62 o 
   2  10   9       13.43        9.48      3.57 o 
   3  10   9       41.44       28.52      4.64 o 
   4  10   9      600.34      576.88     11.68 o 
   5  10   9      245.30      204.82      8.73 o 
   6  10   9     1967.04     2018.88     26.12 o 
   7  10   9      297.31      312.99      9.98 o 
   8  10   9     1722.50     1720.87     25.60 o 
   9  10   9      561.80      568.10     13.80 o 
  10  10   9      994.06     1050.55     19.08 o 
 -10  11   9      198.77      173.07      9.59 o 
  -9  11   9      250.84      259.92     10.86 o 
  -8  11   9        5.12        1.95      4.93 o 
  -7  11   9       43.06       38.45      5.54 o 
  -6  11   9     1689.11     1672.10     22.97 o 
  -5  11   9       56.73       40.54      5.15 o 
  -4  11   9       32.80       19.16      4.78 o 
  -3  11   9        3.99        6.63      3.98 o 
  -2  11   9      483.18      460.46     10.27 o 
  -1  11   9     2561.87     2426.08     29.28 o 
   0  11   9      222.01      230.52      8.22 o 
   1  11   9      777.57      752.33     14.01 o 
   2  11   9     1076.31     1025.60     15.72 o 
   3  11   9      139.62      137.78      6.72 o 
   4  11   9      515.03      515.13     11.96 o 
   5  11   9        0.01        4.30      4.20 o 
   6  11   9     1316.87     1232.46     19.92 o 
   7  11   9      346.46      323.34     11.04 o 
   8  11   9     1096.97     1029.11     26.73 o 
   9  11   9     1064.90     1077.07     23.81 o 
  10  11   9      118.08       99.50      8.12 o 
  11  11   9       50.90       28.58      6.74 o 
 -11  12   9      212.01      211.42     11.72 o 
 -10  12   9      631.53      653.45     16.90 o 
  -9  12   9      160.37      158.65      9.42 o 
  -8  12   9      247.19      265.85     10.94 o 
  -7  12   9       38.23       34.58      5.89 o 
  -6  12   9     2031.70     2083.29     28.19 o 
  -5  12   9      217.87      182.55      8.89 o 
  -4  12   9      161.57      172.47      8.52 o 
  -3  12   9      581.71      504.14     14.59 o 
  -2  12   9      695.52      706.05     13.97 o 
  -1  12   9      432.97      402.20     13.15 o 
   0  12   9     1028.21     1021.92     18.10 o 
   1  12   9      121.87      142.29      6.92 o 
   2  12   9      370.83      374.22     11.48 o 
   3  12   9      658.63      554.57     13.07 o 
   4  12   9     1061.19     1004.81     19.31 o 
   5  12   9     1094.85      968.09     18.57 o 
   6  12   9      106.68       87.07      7.09 o 
   7  12   9       67.75       68.46      7.03 o 
   8  12   9      276.14      334.81     14.71 o 
   9  12   9      592.36      601.77     25.75 o 
  10  12   9      513.54      571.44     22.75 o 
  11  12   9        0.12        8.47      7.69 o 
  12  12   9      168.89      155.04     12.55 o 
 -12  13   9       15.59       11.40      8.00 o 
 -11  13   9      547.64      574.93     18.09 o 
 -10  13   9        1.65        3.75      6.50 o 
  -9  13   9      145.51      148.50     10.14 o 
  -8  13   9      616.72      573.19     16.92 o 
  -7  13   9      440.40      448.35     14.35 o 
  -6  13   9      320.01      307.72     14.27 o 
  -5  13   9        0.21        5.68      5.15 o 
  -4  13   9       22.53       24.98      5.41 o 
  -3  13   9     1124.49     1160.78     26.12 o 
  -2  13   9      166.87      170.96      8.67 o 
  -1  13   9     1145.59     1145.42     20.52 o 
   0  13   9      286.08      255.44     10.45 o 
   1  13   9      550.05      543.43     14.40 o 
   2  13   9      943.62      854.72     17.55 o 
   3  13   9      180.51      169.79      7.78 o 
   4  13   9        0.86       -2.84      4.77 o 
   5  13   9        1.58       14.08      5.36 o 
   6  13   9      110.40       94.25      8.63 o 
   7  13   9       46.48       42.23      6.64 o 
   8  13   9      475.54      486.60     16.77 o 
   9  13   9       43.61       36.79      7.85 o 
  10  13   9       27.14       29.22      7.98 o 
  11  13   9      153.51      137.60     12.06 o 
  12  13   9       28.91       22.32      9.38 o 
  13  13   9      218.33      233.64     15.64 o 
 -13  14   9       55.65       38.26     11.96 o 
 -12  14   9       20.65       13.40      8.64 o 
 -11  14   9       68.52       61.58      9.13 o 
 -10  14   9        0.13        4.52      7.26 o 
  -9  14   9      402.10      397.56     17.59 o 
  -8  14   9        9.91        9.78      7.19 o 
  -7  14   9       99.39       63.80      8.47 o 
  -6  14   9        1.55       -2.48      5.94 o 
  -5  14   9       14.62        2.92      5.64 o 
  -4  14   9       30.07       19.40      5.99 o 
  -3  14   9        5.76        2.90      5.62 o 
  -2  14   9       51.44       50.78      7.65 o 
  -1  14   9      300.76      273.95     11.85 o 
   0  14   9      300.79      276.00     11.88 o 
   1  14   9      238.95      217.71     10.31 o 
   2  14   9      127.68       97.16      8.46 o 
   3  14   9      231.23      190.86      9.59 o 
   4  14   9        0.06        1.93      5.03 o 
   5  14   9     1612.70     1673.69     27.49 o 
   6  14   9      618.15      642.68     17.10 o 
   7  14   9       73.06       66.72      8.30 o 
   8  14   9       31.74       47.11      7.88 o 
   9  14   9       37.98       31.15      7.97 o 
  10  14   9       19.58       10.22      7.85 o 
  11  14   9       48.77       26.58      9.25 o 
  12  14   9      428.44      406.21     19.10 o 
  13  14   9      605.13      666.39     33.84 o 
  14  14   9      534.99      556.92     31.86 o 
 -13  15   9       37.98       31.86     11.52 o 
 -12  15   9      187.20      207.17     17.83 o 
 -11  15   9       61.11       53.42      9.69 o 
 -10  15   9        0.02        1.08      7.33 o 
  -9  15   9      125.94      137.98     12.06 o 
  -8  15   9      206.69      159.00     12.26 o 
  -7  15   9        1.23       -3.77      6.69 o 
  -6  15   9        2.88        8.72      6.47 o 
  -5  15   9      147.69      153.36      9.19 o 
  -4  15   9      457.18      469.94     16.11 o 
  -3  15   9      650.87      629.78     21.23 o 
  -2  15   9      277.25      236.05     13.12 o 
  -1  15   9       99.91       87.99      8.32 o 
   0  15   9      324.80      331.28     13.17 o 
   1  15   9       82.89       75.03      8.19 o 
   2  15   9      331.62      311.28     17.19 o 
   3  15   9     1102.19     1121.59     26.63 o 
   4  15   9       23.62       25.02      6.81 o 
   5  15   9      600.04      611.07     16.68 o 
   6  15   9        9.92       18.57      6.65 o 
   7  15   9       26.05       30.16      7.68 o 
   8  15   9      777.06      825.50     30.00 o 
   9  15   9       35.02       32.34      9.08 o 
  10  15   9       50.90       41.86      9.49 o 
  11  15   9      686.05      750.10     34.08 o 
  12  15   9      188.77      162.49     15.29 o 
  13  15   9        4.81        4.53     11.49 o 
 -11  16   9       80.67       50.34     10.17 o 
 -10  16   9       21.26       22.40      8.93 o 
  -9  16   9       34.55       30.44      9.62 o 
  -8  16   9       15.68       15.49      8.42 o 
  -7  16   9       55.85       70.52     11.13 o 
  -6  16   9       53.50       37.13      8.38 o 
  -5  16   9       40.02       34.28      7.82 o 
  -4  16   9      252.81      279.10     16.25 o 
  -3  16   9       55.31       49.64      9.90 o 
  -2  16   9     1138.39     1163.46     26.63 o 
  -1  16   9      117.03      142.43     10.67 o 
   0  16   9       70.56       72.74      8.87 o 
   1  16   9      140.41      144.34     10.77 o 
   2  16   9      717.51      754.53     21.04 o 
   3  16   9      482.49      544.74     20.02 o 
   4  16   9      326.18      313.58     16.12 o 
   5  16   9      181.96      167.16     11.48 o 
   6  16   9      384.71      492.38     16.21 o 
   7  16   9       12.31       14.56      7.71 o 
   8  16   9       44.30       33.57      9.16 o 
   9  16   9      144.05      167.62     13.86 o 
  10  16   9      409.80      505.37     30.01 o 
  11  16   9      151.45      120.90     13.87 o 
 -10  17   9      200.78      184.09     15.88 o 
  -9  17   9       64.28       66.15     11.30 o 
  -8  17   9      282.83      279.31     15.79 o 
  -7  17   9        3.35       12.15      9.43 o 
  -6  17   9      161.52      158.39     11.89 o 
  -5  17   9       18.19       26.61      9.73 o 
  -4  17   9       43.61       28.53      9.84 o 
  -3  17   9      244.61      232.62     15.55 o 
  -2  17   9       37.27       30.83      9.13 o 
  -1  17   9      220.23      192.17     12.36 o 
   0  17   9      189.34      193.89     12.35 o 
   1  17   9        0.61        6.45      7.56 o 
   2  17   9      113.74      123.82     11.87 o 
   3  17   9      444.98      401.25     19.36 o 
   4  17   9      469.31      466.50     20.55 o 
   5  17   9        4.88        8.51      8.92 o 
   6  17   9      107.95       80.04     10.55 o 
   7  17   9       76.73       75.98     10.43 o 
   8  17   9       83.25       60.82     12.22 o 
   9  17   9      329.78      390.17     21.66 o 
  10  17   9        2.74       -9.16     10.38 o 
  -8  18   9      428.31      442.06     23.04 o 
  -7  18   9        2.46       15.74     13.45 o 
  -6  18   9       45.46       39.80     13.16 o 
  -5  18   9      114.04      126.26     15.12 o 
  -4  18   9      139.50      108.49     14.24 o 
  -3  18   9       57.15       65.34     12.97 o 
  -2  18   9     1103.11     1224.98     31.07 o 
  -1  18   9       26.22       23.67      9.17 o 
   0  18   9      263.47      250.44     15.81 o 
   1  18   9      225.71      224.06     15.52 o 
   2  18   9      181.12      193.37     14.85 o 
   3  18   9      134.82      179.16     16.85 o 
   4  18   9       22.78       23.27     11.21 o 
   5  18   9      482.88      536.99     24.64 o 
   6  18   9      194.59      183.12     17.76 o 
   7  18   9        6.06        8.94     10.50 o 
   8  18   9      155.90      138.23     17.77 o 
  -6  19   9      173.16      186.61     19.88 o 
  -5  19   9      553.36      590.38     31.30 o 
  -4  19   9        4.69       11.73     12.56 o 
  -3  19   9        0.16        4.79     11.49 o 
  -2  19   9       21.26       24.32     11.06 o 
  -1  19   9      133.52      128.25     13.69 o 
   0  19   9        1.95        5.68     10.04 o 
   1  19   9      766.41      791.51     28.33 o 
   2  19   9       15.72       12.88     10.92 o 
   3  19   9     1039.37     1199.56     41.00 o 
   4  19   9       25.81       13.54     11.96 o 
   5  19   9      103.92      106.16     15.73 o 
   6  19   9       50.07       52.38     15.32 o 
   0   0  10     2879.99     2874.14     40.31 o 
   0   1  10      195.70      178.45      4.77 o 
   1   1  10     1675.58     1812.06     15.09 o 
  -1   2  10       53.77       39.69      2.81 o 
   0   2  10     1330.70     1284.88     12.76 o 
   1   2  10       30.78       39.26      2.32 o 
   2   2  10     4157.22     4466.04     31.20 o 
  -2   3  10       21.34       13.86      2.00 o 
  -1   3  10     1258.44     1228.57     11.86 o 
   0   3  10      559.98      541.81      6.81 o 
   1   3  10      315.12      350.72      5.57 o 
   2   3  10       96.37      141.05      3.75 o 
   3   3  10     3736.41     3731.68     27.38 o 
  -3   4  10      528.72      488.49      6.76 o 
  -2   4  10        9.99       13.10      2.27 o 
  -1   4  10      286.24      335.72      5.98 o 
   0   4  10       80.72       88.36      3.11 o 
   1   4  10      120.51      154.05      3.93 o 
   2   4  10       51.58       52.33      2.72 o 
   3   4  10       78.98       78.26      3.06 o 
   4   4  10     1243.44     1406.14     13.47 o 
  -4   5  10       39.99       43.15      2.79 o 
  -3   5  10     1388.74     1155.35     12.01 o 
  -2   5  10      154.58      167.19      4.14 o 
  -1   5  10     4820.08     4874.44     33.39 o 
   0   5  10     1315.74     1404.67     13.06 o 
   1   5  10        0.05        9.66      1.94 o 
   2   5  10     1315.93     1323.07     12.32 o 
   3   5  10      733.00      763.77      9.02 o 
   4   5  10      293.42      254.32      7.45 o 
   5   5  10     2219.40     2164.25     20.24 o 
  -5   6  10     2944.98     2963.13     25.43 o 
  -4   6  10      855.38      818.48      9.96 o 
  -3   6  10     1596.62     1628.11     15.86 o 
  -2   6  10        8.46        9.34      1.93 o 
  -1   6  10     1803.33     1822.85     16.53 o 
   0   6  10     2304.61     2129.69     19.01 o 
   1   6  10     2022.16     1898.96     16.57 o 
   2   6  10     2701.74     2653.75     21.17 o 
   3   6  10     1535.72     1458.61     13.66 o 
   4   6  10       56.01       54.74      3.45 o 
   5   6  10       44.38       44.49      3.39 o 
   6   6  10     1490.07     1343.92     15.65 o 
  -6   7  10     1598.53     1594.18     18.56 o 
  -5   7  10      382.25      364.83      7.48 o 
  -4   7  10      176.71      157.40      5.24 o 
  -3   7  10      146.32      165.51      5.11 o 
  -2   7  10        9.58        7.01      2.56 o 
  -1   7  10      874.25      841.77     10.24 o 
   0   7  10       89.45       98.05      4.06 o 
   1   7  10     2403.99     2294.57     20.52 o 
   2   7  10      660.90      592.62     11.15 o 
   3   7  10      888.88      926.19     11.57 o 
   4   7  10     2581.67     2494.59     23.56 o 
   5   7  10     2645.56     2529.89     24.39 o 
   6   7  10     1013.17     1004.79     13.51 o 
   7   7  10      644.38      596.46     10.51 o 
  -7   8  10        3.94        0.98      3.78 o 
  -6   8  10     5198.16     5184.65     45.23 o 
  -5   8  10       41.34       35.53      4.28 o 
  -4   8  10      672.88      604.65     11.21 o 
  -3   8  10     2931.83     2822.26     28.14 o 
  -2   8  10     1086.68      999.12     14.88 o 
  -1   8  10     1685.10     1626.00     16.87 o 
   0   8  10      228.36      174.74      5.17 o 
   1   8  10      209.58      224.21      5.96 o 
   2   8  10     2185.25     2052.43     20.62 o 
   3   8  10      811.47      784.95     12.55 o 
   4   8  10        2.27        8.39      3.07 o 
   5   8  10     3001.30     3026.57     28.58 o 
   6   8  10     3944.34     3710.02     33.79 o 
   7   8  10        3.55        5.01      3.68 o 
   8   8  10      575.06      577.80     12.39 o 
  -8   9  10       23.96       12.32      4.70 o 
  -7   9  10     3590.04     3428.15     38.39 o 
  -6   9  10       86.95       97.68      5.85 o 
  -5   9  10      277.00      258.21      7.96 o 
  -4   9  10       29.85       29.90      4.14 o 
  -3   9  10     8309.81     7956.94     67.47 o 
  -2   9  10     3609.05     3646.77     34.71 o 
  -1   9  10     2284.17     2161.64     22.76 o 
   0   9  10     1041.85      931.15     13.32 o 
   1   9  10     7467.59     7161.44     61.13 o 
   2   9  10      662.87      709.90     11.86 o 
   3   9  10       18.62       13.13      3.50 o 
   4   9  10       87.48       80.36      5.54 o 
   5   9  10     7421.06     7243.87     64.25 o 
   6   9  10      233.25      215.76      7.46 o 
   7   9  10     2788.83     2770.32     29.58 o 
   8   9  10      522.68      506.44     12.90 o 
   9   9  10     1328.77     1232.90     21.29 o 
  -9  10  10      237.33      204.00     10.50 o 
  -8  10  10       19.78       12.41      5.30 o 
  -7  10  10       50.21       38.89      5.54 o 
  -6  10  10     2699.61     2573.68     29.20 o 
  -5  10  10      216.57      204.50      7.61 o 
  -4  10  10      668.78      617.89     11.97 o 
  -3  10  10      674.52      718.07     12.18 o 
  -2  10  10     3091.48     2901.15     30.62 o 
  -1  10  10        1.81        2.47      2.68 o 
   0  10  10      110.94      100.26      5.68 o 
   1  10  10     2147.42     2080.92     25.10 o 
   2  10  10       84.15       65.42      5.12 o 
   3  10  10      336.12      308.74      9.89 o 
   4  10  10     2208.09     2230.76     26.67 o 
   5  10  10      204.64      189.38      7.95 o 
   6  10  10     1168.83     1075.17     17.99 o 
   7  10  10        1.67        5.78      4.53 o 
   8  10  10     2282.48     2274.30     32.25 o 
   9  10  10      120.02      121.04      8.30 o 
  10  10  10      184.26      167.29      9.85 o 
 -10  11  10      199.74      216.99     11.20 o 
  -9  11  10     1517.93     1498.59     24.74 o 
  -8  11  10     1910.69     1936.24     27.87 o 
  -7  11  10     2151.93     2041.54     27.30 o 
  -6  11  10     1687.19     1781.87     25.96 o 
  -5  11  10      193.89      203.83      7.96 o 
  -4  11  10      866.53      827.05     14.72 o 
  -3  11  10     2640.26     2542.84     31.07 o 
  -2  11  10      191.06      183.99      7.26 o 
  -1  11  10     3397.01     3188.62     36.52 o 
   0  11  10        2.02        5.24      3.31 o 
   1  11  10     1318.72     1252.23     19.18 o 
   2  11  10      420.54      414.78     10.26 o 
   3  11  10      805.25      733.03     14.03 o 
   4  11  10        5.32        6.07      4.18 o 
   5  11  10      771.20      789.61     15.79 o 
   6  11  10        6.99       18.25      5.01 o 
   7  11  10      599.47      586.41     14.57 o 
   8  11  10      888.51      919.59     19.70 o 
   9  11  10       40.60       30.84      7.05 o 
  10  11  10      629.61      678.35     20.33 o 
  11  11  10      607.79      589.14     17.64 o 
 -11  12  10       92.57       89.27      9.95 o 
 -10  12  10      317.45      291.51     12.67 o 
  -9  12  10       70.97       69.11      7.64 o 
  -8  12  10      116.63      100.91      8.22 o 
  -7  12  10       85.63       77.45      7.12 o 
  -6  12  10     1252.87     1226.72     20.26 o 
  -5  12  10      285.44      329.49     11.28 o 
  -4  12  10       87.66       79.71      6.41 o 
  -3  12  10      186.34      199.18      8.29 o 
  -2  12  10      161.20      155.27      7.61 o 
  -1  12  10      590.03      554.57     12.46 o 
   0  12  10     1238.22     1146.39     19.70 o 
   1  12  10      132.21      147.27      7.40 o 
   2  12  10     1103.32      983.97     17.10 o 
   3  12  10        7.56        6.88      4.48 o 
   4  12  10        8.51        5.32      4.54 o 
   5  12  10        2.72        4.72      4.89 o 
   6  12  10     1550.60     1540.17     24.96 o 
   7  12  10      174.60      174.90      9.53 o 
   8  12  10     1360.07     1364.51     25.59 o 
   9  12  10      397.83      411.23     15.72 o 
  10  12  10      215.14      246.76     13.12 o 
  11  12  10       71.15       63.59      9.90 o 
  12  12  10        2.20        2.48      7.99 o 
 -12  13  10      482.71      505.29     19.28 o 
 -11  13  10      153.92      114.81     10.89 o 
 -10  13  10       48.45       39.61      7.58 o 
  -9  13  10      240.99      249.72     12.83 o 
  -8  13  10        2.32        4.06      5.90 o 
  -7  13  10      239.78      201.94     10.26 o 
  -6  13  10      571.62      546.65     16.72 o 
  -5  13  10      501.46      506.61     15.21 o 
  -4  13  10      247.07      238.77      9.60 o 
  -3  13  10      189.66      194.91      9.43 o 
  -2  13  10      192.16      238.10     10.19 o 
  -1  13  10      218.09      223.65     10.13 o 
   0  13  10       33.23       32.41      6.10 o 
   1  13  10       45.37       44.51      6.25 o 
   2  13  10        0.24        0.39      4.54 o 
   3  13  10       94.97       90.94      6.54 o 
   4  13  10      101.42       87.20      6.86 o 
   5  13  10      104.48       63.73      7.38 o 
   6  13  10      253.91      277.60     12.54 o 
   7  13  10      460.77      492.57     15.20 o 
   8  13  10       77.49       46.98      7.78 o 
   9  13  10       83.36       98.91      9.90 o 
  10  13  10       11.10       12.25      7.43 o 
  11  13  10      871.03      882.65     24.89 o 
  12  13  10      127.42      138.59     12.84 o 
  13  13  10      507.26      544.25     22.70 o 
 -13  14  10        4.36       12.81     11.16 o 
 -12  14  10      109.98      135.03     13.39 o 
 -11  14  10      106.84      108.03     11.34 o 
 -10  14  10      338.05      302.66     14.35 o 
  -9  14  10       44.76       39.42      8.07 o 
  -8  14  10      140.95      139.47     11.17 o 
  -7  14  10      607.69      668.25     18.85 o 
  -6  14  10      667.65      596.65     17.94 o 
  -5  14  10       80.87       67.70      7.75 o 
  -4  14  10        7.01        3.62      4.88 o 
  -3  14  10      250.72      274.38     12.94 o 
  -2  14  10        0.01        6.39      5.69 o 
  -1  14  10      895.85      892.78     19.57 o 
   0  14  10      891.87      813.94     18.56 o 
   1  14  10      537.14      529.61     16.70 o 
   2  14  10     1097.61     1078.17     27.49 o 
   3  14  10       79.60       87.06      8.92 o 
   4  14  10      340.66      394.75     12.88 o 
   5  14  10        6.42        8.69      5.76 o 
   6  14  10       72.78       54.68      7.64 o 
   7  14  10       16.99       21.18      7.04 o 
   8  14  10      543.63      582.78     18.37 o 
   9  14  10      223.57      219.99     13.19 o 
  10  14  10      811.62      834.89     33.82 o 
  11  14  10      191.25      209.15     16.85 o 
  12  14  10      184.25      207.79     15.97 o 
  13  14  10        9.51       19.35     10.82 o 
 -12  15  10      347.20      381.92     31.55 o 
 -11  15  10        0.14       -4.95      8.65 o 
 -10  15  10      449.77      468.55     27.22 o 
  -9  15  10      119.41      122.49     11.37 o 
  -8  15  10        0.03       -7.48      7.48 o 
  -7  15  10       59.53       33.67      8.22 o 
  -6  15  10      107.00      110.40     11.55 o 
  -5  15  10       38.01       30.49      6.40 o 
  -4  15  10      268.32      269.11     13.24 o 
  -3  15  10       50.50       53.94      8.75 o 
  -2  15  10        3.78        5.81      6.77 o 
  -1  15  10      237.77      210.02     11.43 o 
   0  15  10      305.03      279.71     12.82 o 
   1  15  10      200.76      238.33     12.90 o 
   2  15  10       10.02       12.56      7.30 o 
   3  15  10      416.03      411.05     20.98 o 
   4  15  10       93.95       81.61      8.87 o 
   5  15  10      702.68      634.63     17.18 o 
   6  15  10       90.20       92.78      9.17 o 
   7  15  10       66.87       51.58      9.01 o 
   8  15  10        2.81        2.75      7.35 o 
   9  15  10       67.05       39.08      9.74 o 
  10  15  10        0.54       -7.57      8.10 o 
  11  15  10      554.34      568.72     24.12 o 
  12  15  10       20.18       11.28     11.26 o 
 -11  16  10        7.38       14.38     10.17 o 
 -10  16  10        3.49        7.82      9.00 o 
  -9  16  10       47.54       43.66     10.71 o 
  -8  16  10        6.65       10.98      8.84 o 
  -7  16  10       34.30       25.47      8.25 o 
  -6  16  10      103.41       85.42     13.19 o 
  -5  16  10      385.63      376.26     20.06 o 
  -4  16  10        1.85       -0.77      8.50 o 
  -3  16  10       26.02       27.05      8.73 o 
  -2  16  10      274.74      254.63     14.43 o 
  -1  16  10        0.32       -1.00      6.74 o 
   0  16  10        1.16       -5.81      6.75 o 
   1  16  10      345.84      342.02     14.40 o 
   2  16  10      285.70      307.39     15.02 o 
   3  16  10      127.26      148.35     11.49 o 
   4  16  10      239.30      246.69     16.22 o 
   5  16  10        4.25       13.72      7.56 o 
   6  16  10      187.70      160.84     13.61 o 
   7  16  10      524.98      569.63     19.10 o 
   8  16  10        4.51        8.53      8.71 o 
   9  16  10      109.88      108.80     14.64 o 
  10  16  10       23.54       21.86     10.44 o 
  11  16  10       23.29       31.89     12.02 o 
  -9  17  10      106.69       98.14     13.23 o 
  -8  17  10       47.28       32.01      9.98 o 
  -7  17  10     1064.16     1038.46     31.71 o 
  -6  17  10       75.46       73.65     10.28 o 
  -5  17  10        8.92       16.77      9.89 o 
  -4  17  10        0.74       13.58      9.55 o 
  -3  17  10      117.04      109.22     11.78 o 
  -2  17  10        0.10        3.72      8.17 o 
  -1  17  10      314.52      286.20     14.58 o 
   0  17  10      287.42      271.11     14.47 o 
   1  17  10       36.67       34.90      8.68 o 
   2  17  10      179.91      220.95     14.45 o 
   3  17  10     1055.56     1081.62     26.64 o 
   4  17  10       93.18       74.97     11.29 o 
   5  17  10     1177.00     1334.86     32.06 o 
   6  17  10       35.89       42.30      9.67 o 
   7  17  10      490.36      479.93     26.36 o 
   8  17  10      336.16      385.84     18.16 o 
   9  17  10      204.54      240.40     17.10 o 
  -7  18  10       59.09       47.23     15.35 o 
  -6  18  10      168.46      162.13     18.51 o 
  -5  18  10       91.26       72.74     17.24 o 
  -4  18  10        1.62       -2.02     10.47 o 
  -3  18  10       29.78       16.02     10.02 o 
  -2  18  10      144.28       93.88     12.60 o 
  -1  18  10       15.45        4.80      9.11 o 
   0  18  10      145.31      177.30     13.60 o 
   1  18  10        3.70       12.60      9.09 o 
   2  18  10        5.49       19.93      9.84 o 
   3  18  10       27.27       31.04     10.98 o 
   4  18  10       18.33       31.20     12.35 o 
   5  18  10       47.73       54.84     12.78 o 
   6  18  10      128.42      120.64     16.72 o 
   7  18  10        0.06        4.06     10.82 o 
  -4  19  10       22.33       24.14     12.91 o 
  -3  19  10       14.49       20.39     11.80 o 
  -2  19  10      138.31      114.84     18.64 o 
  -1  19  10       60.07       61.49     11.81 o 
   0  19  10        0.97       -2.96     10.00 o 
   1  19  10       79.77       69.75     12.56 o 
   2  19  10       33.90       31.26     12.21 o 
   3  19  10      362.99      431.90     25.48 o 
   4  19  10        1.07        3.15     12.24 o 
   0   1  11      391.34      427.94      6.25 o 
   1   1  11     5359.49     5539.60     37.95 o 
  -1   2  11      174.38      189.24      4.45 o 
   0   2  11        1.28        0.69      1.75 o 
   1   2  11       58.81       69.16      2.96 o 
   2   2  11      105.47       73.61      3.23 o 
  -2   3  11      863.56      953.90     10.20 o 
  -1   3  11      804.49      763.57      8.53 o 
   0   3  11       10.86        2.41      1.77 o 
   1   3  11      809.60      805.48      8.94 o 
   2   3  11        5.09        3.69      1.93 o 
   3   3  11      342.81      311.21      5.93 o 
  -3   4  11        0.12        1.13      2.02 o 
  -2   4  11      994.95     1026.63     11.03 o 
  -1   4  11      267.33      274.73      5.59 o 
   0   4  11      847.24      803.25      8.89 o 
   1   4  11       13.42       10.52      2.20 o 
   2   4  11        6.10       -0.36      1.90 o 
   3   4  11      368.99      316.90      6.08 o 
   4   4  11     4838.79     4663.72     34.03 o 
  -4   5  11     1221.75     1163.41     12.78 o 
  -3   5  11       74.05       70.43      3.20 o 
  -2   5  11     1730.17     1745.05     16.20 o 
  -1   5  11     2554.63     2462.48     21.12 o 
   0   5  11     5388.77     5551.92     41.04 o 
   1   5  11     1055.14     1018.69     11.24 o 
   2   5  11      675.78      712.59      9.65 o 
   3   5  11      161.58      173.39      4.32 o 
   4   5  11      758.87      717.95      9.71 o 
   5   5  11      315.04      280.55      5.86 o 
  -5   6  11      783.88      794.00     11.77 o 
  -4   6  11        0.17        4.26      2.44 o 
  -3   6  11     2576.07     2506.19     22.07 o 
  -2   6  11        0.29        3.93      2.09 o 
  -1   6  11       13.24        9.66      2.34 o 
   0   6  11      126.76      114.28      4.78 o 
   1   6  11      151.51      135.31      4.34 o 
   2   6  11       67.36       75.57      3.53 o 
   3   6  11     1127.59     1097.06     13.34 o 
   4   6  11      396.16      396.33      7.23 o 
   5   6  11     5385.20     5327.36     42.22 o 
   6   6  11      754.56      740.87     10.92 o 
  -6   7  11      595.11      504.86      9.73 o 
  -5   7  11      325.62      310.36      7.67 o 
  -4   7  11      389.77      373.64      8.16 o 
  -3   7  11      265.53      233.98      6.78 o 
  -2   7  11     1002.07      973.02     12.82 o 
  -1   7  11      137.71      126.41      4.75 o 
   0   7  11       48.19       48.00      3.45 o 
   1   7  11      252.42      266.70      6.37 o 
   2   7  11     1326.27     1254.47     14.28 o 
   3   7  11      421.18      428.12      9.07 o 
   4   7  11      755.16      668.66     10.38 o 
   5   7  11      267.16      216.03      6.30 o 
   6   7  11      165.76      152.74      6.07 o 
   7   7  11     4055.03     4222.47     39.80 o 
  -7   8  11      103.73      101.66      7.07 o 
  -6   8  11        7.75        8.96      3.96 o 
  -5   8  11      123.63      103.64      6.05 o 
  -4   8  11     1700.98     1684.68     20.38 o 
  -3   8  11     2931.61     2835.93     28.82 o 
  -2   8  11     2382.36     2358.29     24.55 o 
  -1   8  11     2047.27     1842.15     20.20 o 
   0   8  11       23.08       31.67      3.67 o 
   1   8  11     4326.46     4041.10     35.61 o 
   2   8  11     2223.92     2128.79     22.18 o 
   3   8  11     3198.08     3053.19     30.21 o 
   4   8  11      538.84      544.55     10.10 o 
   5   8  11      563.61      481.88      9.97 o 
   6   8  11      282.56      319.80      8.25 o 
   7   8  11     2303.62     2227.42     24.85 o 
   8   8  11       74.81       68.94      6.02 o 
  -8   9  11      864.14      815.78     16.99 o 
  -7   9  11     1433.29     1476.44     20.90 o 
  -6   9  11     8157.89     8012.98     70.38 o 
  -5   9  11      823.55      741.80     13.40 o 
  -4   9  11      524.89      484.94     10.38 o 
  -3   9  11      218.58      177.42      7.08 o 
  -2   9  11        0.27       -1.38      2.80 o 
  -1   9  11     1276.31     1284.26     16.46 o 
   0   9  11      521.51      517.92      9.21 o 
   1   9  11      108.78      115.77      5.54 o 
   2   9  11     9305.20     8835.89     76.60 o 
   3   9  11      140.57      116.78      6.47 o 
   4   9  11     1335.75     1301.73     17.74 o 
   5   9  11      679.50      719.66     14.01 o 
   6   9  11     4799.15     4690.91     45.28 o 
   7   9  11       31.03       29.18      4.77 o 
   8   9  11       55.19       40.76      5.41 o 
   9   9  11       93.10       88.77      7.13 o 
  -9  10  11      526.06      533.32     17.05 o 
  -8  10  11     1553.38     1650.10     25.95 o 
  -7  10  11       74.45       70.59      6.70 o 
  -6  10  11       55.37       57.29      5.63 o 
  -5  10  11     1347.45     1347.42     18.82 o 
  -4  10  11       79.08       80.28      5.65 o 
  -3  10  11     3759.33     3643.40     36.27 o 
  -2  10  11      384.62      317.21      8.76 o 
  -1  10  11       16.97       20.27      3.65 o 
   0  10  11       87.82       88.89      5.77 o 
   1  10  11     1548.14     1501.26     19.31 o 
   2  10  11      701.85      737.69     13.40 o 
   3  10  11     2323.95     2091.18     25.82 o 
   4  10  11      691.81      673.10     14.39 o 
   5  10  11      779.99      732.86     14.46 o 
   6  10  11       94.36       65.37      6.01 o 
   7  10  11      544.42      540.23     13.96 o 
   8  10  11       87.43       98.20      7.26 o 
   9  10  11     1729.17     1710.29     27.23 o 
  10  10  11        3.29       16.05      6.72 o 
 -10  11  11      184.82      178.62     11.52 o 
  -9  11  11      365.92      363.28     17.06 o 
  -8  11  11       15.79        6.31      5.64 o 
  -7  11  11      254.92      232.88      9.94 o 
  -6  11  11     3952.25     3808.75     40.71 o 
  -5  11  11      624.80      580.10     18.48 o 
  -4  11  11      731.00      708.20     15.96 o 
  -3  11  11        0.65        0.74      4.03 o 
  -2  11  11     1766.62     1651.46     21.89 o 
  -1  11  11        4.82        1.68      4.11 o 
   0  11  11      133.91      113.37      6.41 o 
   1  11  11      138.54      118.49      6.97 o 
   2  11  11       52.55       56.34      5.29 o 
   3  11  11     1364.72     1323.29     19.03 o 
   4  11  11       12.83       17.20      4.65 o 
   5  11  11      878.08      836.65     16.21 o 
   6  11  11      731.75      687.35     15.37 o 
   7  11  11      148.02      149.16      8.74 o 
   8  11  11     1528.89     1545.31     28.42 o 
   9  11  11      159.75      131.56      9.25 o 
  10  11  11      117.30      121.59     10.41 o 
  11  11  11      442.45      422.25     15.85 o 
 -11  12  11      662.65      696.14     23.28 o 
 -10  12  11       43.17       38.21      7.61 o 
  -9  12  11       72.86       66.62      8.34 o 
  -8  12  11      347.73      348.70     12.92 o 
  -7  12  11     1019.01      977.46     18.93 o 
  -6  12  11       12.08       18.89      5.64 o 
  -5  12  11      844.13      782.61     16.07 o 
  -4  12  11      100.27      105.33      7.89 o 
  -3  12  11      322.32      298.85      9.90 o 
  -2  12  11     1778.36     1711.40     24.51 o 
  -1  12  11      355.77      299.48      9.89 o 
   0  12  11      528.85      453.05     13.04 o 
   1  12  11      108.58       82.81      7.37 o 
   2  12  11       68.59       51.04      5.91 o 
   3  12  11      805.94      758.76     15.31 o 
   4  12  11      285.41      282.84     11.37 o 
   5  12  11      568.88      562.60     13.89 o 
   6  12  11      375.18      381.84     13.43 o 
   7  12  11      506.41      520.44     16.55 o 
   8  12  11       25.66       33.21      7.19 o 
   9  12  11      713.93      693.60     18.84 o 
  10  12  11      173.97      172.11     12.96 o 
  11  12  11      109.71      112.40     11.71 o 
  12  12  11       20.18       18.57      9.15 o 
 -12  13  11      708.42      756.71     23.67 o 
 -11  13  11      364.47      403.25     17.72 o 
 -10  13  11       28.79       26.01      7.42 o 
  -9  13  11      225.22      212.72     11.42 o 
  -8  13  11      766.20      720.61     26.43 o 
  -7  13  11       31.44       25.26      6.47 o 
  -6  13  11       11.16        9.22      5.84 o 
  -5  13  11      349.73      311.14     12.95 o 
  -4  13  11      195.60      224.43     10.73 o 
  -3  13  11       88.15       76.79      7.19 o 
  -2  13  11      451.30      476.07     12.87 o 
  -1  13  11       69.90       65.29      7.16 o 
   0  13  11        0.69        4.53      5.20 o 
   1  13  11      869.64      875.66     19.92 o 
   2  13  11      463.64      489.46     14.58 o 
   3  13  11      379.27      378.09     12.91 o 
   4  13  11        0.59        3.65      5.02 o 
   5  13  11      434.46      397.00     13.81 o 
   6  13  11        0.00        3.32      5.72 o 
   7  13  11       30.62       17.20      6.94 o 
   8  13  11      270.04      238.77     12.65 o 
   9  13  11      297.05      322.73     14.32 o 
  10  13  11       89.58       92.14     10.83 o 
  11  13  11       30.87       20.23      9.19 o 
  12  13  11      576.24      533.00     21.84 o 
  13  13  11        7.91       12.61     10.70 o 
 -13  14  11        2.78       10.40     11.87 o 
 -12  14  11       62.47       65.75     12.18 o 
 -11  14  11      737.97      830.74     26.08 o 
 -10  14  11       30.51        8.81      8.12 o 
  -9  14  11     2552.02     2588.64     40.67 o 
  -8  14  11        5.09       17.63      7.71 o 
  -7  14  11      585.29      548.95     22.88 o 
  -6  14  11      140.37      124.31     10.19 o 
  -5  14  11       21.32       13.58      6.26 o 
  -4  14  11       10.21       13.02      4.93 o 
  -3  14  11      402.27      381.42     13.28 o 
  -2  14  11        0.30        2.59      5.64 o 
  -1  14  11      587.00      617.70     16.50 o 
   0  14  11       30.51       23.32      6.54 o 
   1  14  11       13.63       10.20      6.00 o 
   2  14  11        0.53        5.88      4.90 o 
   3  14  11      139.72      120.85      8.84 o 
   4  14  11        8.77       12.55      5.17 o 
   5  14  11      917.93      964.03     22.58 o 
   6  14  11      198.64      199.17     11.27 o 
   7  14  11     1023.42     1029.28     25.50 o 
   8  14  11      255.80      251.84     16.58 o 
   9  14  11        2.04       10.33      7.82 o 
  10  14  11        4.03        6.59      8.06 o 
  11  14  11      750.99      742.91     31.62 o 
  12  14  11        3.91        6.20     10.02 o 
  13  14  11      170.41      166.62     16.17 o 
 -12  15  11       19.58       14.90     14.96 o 
 -11  15  11        0.20       -3.44      9.57 o 
 -10  15  11       59.79       61.39     10.16 o 
  -9  15  11        3.51        1.26      8.29 o 
  -8  15  11      162.76      149.23     14.79 o 
  -7  15  11      202.37      229.87     18.61 o 
  -6  15  11      558.73      524.41     22.69 o 
  -5  15  11      679.81      694.64     20.48 o 
  -4  15  11      259.78      232.08     14.08 o 
  -3  15  11       77.37       75.59      9.42 o 
  -2  15  11      223.42      221.94     13.17 o 
  -1  15  11       99.33       91.37     11.14 o 
   0  15  11      336.40      327.18     13.91 o 
   1  15  11      387.12      374.12     14.79 o 
   2  15  11      437.74      465.33     16.90 o 
   3  15  11       97.71       82.93      7.87 o 
   4  15  11       24.10       22.06      6.81 o 
   5  15  11       12.53       10.18      6.34 o 
   6  15  11       35.02       34.80      7.73 o 
   7  15  11      294.38      279.91     15.08 o 
   8  15  11      728.78      744.10     24.07 o 
   9  15  11      155.85      188.56     14.37 o 
  10  15  11      184.52      213.16     14.53 o 
  11  15  11      156.19      148.67     14.85 o 
  12  15  11       93.97      101.97     17.94 o 
 -10  16  11        0.12        7.13      9.96 o 
  -9  16  11      260.20      282.50     17.94 o 
  -8  16  11       66.83       56.27     11.23 o 
  -7  16  11      409.14      403.10     19.98 o 
  -6  16  11        9.63       18.48      8.92 o 
  -5  16  11      105.46      121.24     10.98 o 
  -4  16  11       20.97       27.55      8.76 o 
  -3  16  11       10.51        6.44      7.97 o 
  -2  16  11      206.71      218.60     13.15 o 
  -1  16  11      547.30      564.93     23.04 o 
   0  16  11      380.05      424.10     16.07 o 
   1  16  11      670.13      699.07     19.90 o 
   2  16  11      167.18      200.50     13.21 o 
   3  16  11      203.99      221.75     13.67 o 
   4  16  11      104.48       77.51     10.75 o 
   5  16  11      619.36      646.28     24.71 o 
   6  16  11      112.29       75.83      8.78 o 
   7  16  11       18.70       12.34      8.76 o 
   8  16  11      133.52      161.24     13.98 o 
   9  16  11       16.80       33.94     10.61 o 
  10  16  11      120.39      137.85     14.96 o 
  -8  17  11      344.16      347.43     18.20 o 
  -7  17  11      120.87      108.10     17.21 o 
  -6  17  11      147.88      161.14     13.52 o 
  -5  17  11      773.97      767.97     28.58 o 
  -4  17  11      762.27      852.11     25.99 o 
  -3  17  11       67.09       68.51     11.22 o 
  -2  17  11       48.97       48.85     10.36 o 
  -1  17  11       92.57       91.12     10.84 o 
   0  17  11      235.61      219.92     13.70 o 
   1  17  11      124.49      149.95     12.38 o 
   2  17  11      445.79      446.43     18.65 o 
   3  17  11       66.18       77.36     10.78 o 
   4  17  11      492.24      467.21     21.17 o 
   5  17  11      219.36      249.22     21.80 o 
   6  17  11       42.68       31.74     10.05 o 
   7  17  11        2.00       13.24     10.74 o 
   8  17  11      394.64      360.28     18.68 o 
  -6  18  11       52.36       45.76     14.51 o 
  -5  18  11      130.71      111.73     16.09 o 
  -4  18  11       13.22       19.34     11.41 o 
  -3  18  11        0.37       17.53     10.07 o 
  -2  18  11       23.27       22.54     10.21 o 
  -1  18  11       11.90       10.87      9.54 o 
   0  18  11      748.12      812.20     30.26 o 
   1  18  11       50.24       60.36     10.70 o 
   2  18  11       14.42       18.16     10.56 o 
   3  18  11       38.91       20.37     10.52 o 
   4  18  11      364.01      361.36     21.87 o 
   5  18  11       62.91       77.17     14.41 o 
   6  18  11        3.34        1.79     13.18 o 
  -2  19  11       27.82       18.02     11.85 o 
  -1  19  11       71.57       43.51     12.33 o 
   0  19  11        5.27        7.47     10.53 o 
   1  19  11       18.40       27.96     11.04 o 
   2  19  11       93.81       80.92     14.78 o 
   0   0  12     7236.99     6994.26     87.83 o 
   0   1  12      247.82      232.05      5.36 o 
   1   1  12        6.13       27.86      2.40 o 
  -1   2  12       61.60       77.91      3.26 o 
   0   2  12     1161.43     1290.38     12.23 o 
   1   2  12     7672.04     7402.13     48.82 o 
   2   2  12      114.26      103.10      3.88 o 
  -2   3  12      523.61      461.37      8.65 o 
  -1   3  12      124.05      117.02      4.07 o 
   0   3  12      723.94      756.00      8.92 o 
   1   3  12     1624.45     1484.01     13.83 o 
   2   3  12        6.47        6.96      2.27 o 
   3   3  12      701.85      685.14      9.02 o 
  -3   4  12       94.36       94.26      3.93 o 
  -2   4  12       49.60       48.15      3.17 o 
  -1   4  12     1047.19      956.38     11.34 o 
   0   4  12      280.17      282.08      6.00 o 
   1   4  12     4165.38     3866.13     30.06 o 
   2   4  12      190.31      217.01      5.27 o 
   3   4  12       93.71      106.11      4.11 o 
   4   4  12      335.27      304.80      6.45 o 
  -4   5  12     5677.20     5369.41     41.46 o 
  -3   5  12      222.91      266.55      5.98 o 
  -2   5  12      511.40      434.33      8.42 o 
  -1   5  12      162.06      145.78      5.29 o 
   0   5  12       38.86       34.26      2.90 o 
   1   5  12       67.19       65.33      3.56 o 
   2   5  12      230.92      207.91      5.35 o 
   3   5  12      352.36      340.82      6.59 o 
   4   5  12     2400.59     2292.43     21.92 o 
   5   5  12       96.05      106.01      4.68 o 
  -5   6  12     1021.48     1029.23     13.26 o 
  -4   6  12     1392.18     1297.73     14.83 o 
  -3   6  12      157.08      143.35      5.24 o 
  -2   6  12      287.32      247.06      6.24 o 
  -1   6  12      511.82      525.67      8.53 o 
   0   6  12      470.18      350.29      7.47 o 
   1   6  12       43.23       51.62      3.54 o 
   2   6  12      328.23      331.48      6.99 o 
   3   6  12      132.80      118.19      4.72 o 
   4   6  12      350.68      334.90      7.36 o 
   5   6  12      131.64      130.73      5.41 o 
   6   6  12      208.19      194.92      6.46 o 
  -6   7  12        3.06        0.78      3.48 o 
  -5   7  12      119.92      112.48      5.28 o 
  -4   7  12     1915.36     1836.53     19.66 o 
  -3   7  12      817.95      825.32     12.45 o 
  -2   7  12     1229.97     1214.05     19.91 o 
  -1   7  12      198.22      206.15      6.32 o 
   0   7  12        6.89        4.87      2.77 o 
   1   7  12      162.53      173.24      5.74 o 
   2   7  12     4566.74     4333.36     38.12 o 
   3   7  12       60.16       71.85      4.33 o 
   4   7  12     2020.75     1928.27     20.61 o 
   5   7  12      841.49      823.00     11.91 o 
   6   7  12       31.85       21.43      3.72 o 
   7   7  12      268.27      272.57      8.83 o 
  -7   8  12        0.46        0.42      3.89 o 
  -6   8  12      212.68      191.39      8.79 o 
  -5   8  12      256.57      274.17      9.21 o 
  -4   8  12      364.14      351.50      9.10 o 
  -3   8  12      692.23      633.73     11.31 o 
  -2   8  12      217.61      204.10      6.99 o 
  -1   8  12     3284.21     3062.91     30.28 o 
   0   8  12       29.62       39.91      4.26 o 
   1   8  12     2383.38     2204.67     23.38 o 
   2   8  12      157.15      149.67      6.26 o 
   3   8  12       82.77       99.90      5.20 o 
   4   8  12      260.77      269.13      7.62 o 
   5   8  12     2115.30     2071.74     22.44 o 
   6   8  12     2740.05     2590.26     27.28 o 
   7   8  12      151.49      170.48      7.13 o 
   8   8  12        0.22        2.57      4.19 o 
  -8   9  12      343.84      289.76     10.38 o 
  -7   9  12     2183.25     2106.85     27.92 o 
  -6   9  12       64.96       48.62      5.70 o 
  -5   9  12     1665.48     1478.27     20.11 o 
  -4   9  12      105.23      114.28      7.47 o 
  -3   9  12       25.74       21.14      4.05 o 
  -2   9  12      170.20      141.62      6.10 o 
  -1   9  12       10.10        6.98      3.47 o 
   0   9  12     1331.47     1357.28     16.87 o 
   1   9  12     4794.28     4406.53     40.88 o 
   2   9  12        4.72        4.36      3.27 o 
   3   9  12       94.93       75.26      5.26 o 
   4   9  12      196.34      141.38      6.57 o 
   5   9  12        0.17        4.75      4.18 o 
   6   9  12        8.33        7.53      4.38 o 
   7   9  12       79.51       40.24      5.37 o 
   8   9  12       96.99       80.00      6.43 o 
   9   9  12      841.50      795.88     16.89 o 
  -9  10  12       32.00       16.15      5.90 o 
  -8  10  12      879.45      894.65     21.75 o 
  -7  10  12      497.79      468.15     12.70 o 
  -6  10  12      125.53      140.71      7.56 o 
  -5  10  12     5206.72     5166.91     49.67 o 
  -4  10  12      381.70      400.76     12.07 o 
  -3  10  12      625.03      589.48     13.95 o 
  -2  10  12      382.06      317.31      9.35 o 
  -1  10  12      207.06      235.75      9.70 o 
   0  10  12        6.51        5.47      3.89 o 
   1  10  12     1400.81     1323.43     17.99 o 
   2  10  12      513.58      436.59     10.80 o 
   3  10  12       78.26       61.46      6.01 o 
   4  10  12       13.46        9.30      4.15 o 
   5  10  12     1149.66     1051.32     17.81 o 
   6  10  12       53.27       49.51      5.74 o 
   7  10  12        0.57        4.64      4.91 o 
   8  10  12       87.22       65.09      7.24 o 
   9  10  12      344.19      352.70     12.07 o 
  10  10  12       17.60       20.83      6.98 o 
 -10  11  12      457.31      417.35     16.19 o 
  -9  11  12     1608.80     1574.78     27.99 o 
  -8  11  12      156.40      160.35     10.12 o 
  -7  11  12     2086.02     2072.03     29.92 o 
  -6  11  12        8.79       24.95      5.57 o 
  -5  11  12      160.84      164.10      8.31 o 
  -4  11  12      617.17      576.33     13.25 o 
  -3  11  12      361.68      353.40     10.97 o 
  -2  11  12        8.21        5.44      4.15 o 
  -1  11  12      195.36      139.89      7.53 o 
   0  11  12      230.24      235.88      8.46 o 
   1  11  12      186.33      146.09      8.02 o 
   2  11  12     1555.85     1466.66     21.14 o 
   3  11  12      538.38      478.31     11.84 o 
   4  11  12       63.22       43.24      5.68 o 
   5  11  12       67.84       37.23      5.37 o 
   6  11  12        1.39        3.13      4.84 o 
   7  11  12      188.23      189.97     10.28 o 
   8  11  12      558.70      513.04     15.92 o 
   9  11  12       16.17       14.04      6.54 o 
  10  11  12       94.58      102.58     11.01 o 
  11  11  12        0.04        1.78      7.20 o 
 -11  12  12      136.25      108.23     11.68 o 
 -10  12  12      178.62      157.39     11.70 o 
  -9  12  12      431.38      415.78     15.36 o 
  -8  12  12     1209.63     1188.23     31.88 o 
  -7  12  12     1112.25     1177.30     21.84 o 
  -6  12  12     1187.50     1178.22     20.71 o 
  -5  12  12     1852.55     1868.23     25.14 o 
  -4  12  12       52.21       38.21      5.77 o 
  -3  12  12      430.99      467.82     11.74 o 
  -2  12  12       70.26       83.96      6.76 o 
  -1  12  12      244.57      233.71     12.52 o 
   0  12  12       11.92       12.08      5.22 o 
   1  12  12      910.14      906.12     17.28 o 
   2  12  12        1.84       -2.03      3.72 o 
   3  12  12     1166.95     1079.26     18.16 o 
   4  12  12       48.54       40.92      6.10 o 
   5  12  12       31.42       27.04      5.86 o 
   6  12  12        8.33       13.60      5.63 o 
   7  12  12      873.03      856.10     20.53 o 
   8  12  12      126.22      118.59      9.64 o 
   9  12  12        0.57       14.65      6.98 o 
  10  12  12       20.91       25.70      8.63 o 
  11  12  12      398.07      418.99     18.90 o 
  12  12  12        6.45       11.80      9.46 o 
 -12  13  12       50.81       33.73     11.68 o 
 -11  13  12      701.42      724.71     21.92 o 
 -10  13  12      246.69      272.50     18.29 o 
  -9  13  12       94.89       83.34     10.67 o 
  -8  13  12      245.33      274.01     12.95 o 
  -7  13  12       38.09       43.34      7.75 o 
  -6  13  12     1767.76     1655.85     26.64 o 
  -5  13  12        1.59       11.14      5.49 o 
  -4  13  12      743.40      798.19     16.66 o 
  -3  13  12       77.52       60.43      6.65 o 
  -2  13  12     2755.09     2735.18     40.88 o 
  -1  13  12       17.98       17.11      5.99 o 
   0  13  12      353.75      381.00     13.34 o 
   1  13  12       50.84       45.97      5.84 o 
   2  13  12      174.58      176.52      9.44 o 
   3  13  12       13.47       16.85      4.85 o 
   4  13  12      576.34      553.05     14.87 o 
   5  13  12       58.97       49.31      6.99 o 
   6  13  12      865.35      885.83     20.75 o 
   7  13  12      454.80      491.38     17.11 o 
   8  13  12      438.75      505.42     21.17 o 
   9  13  12        7.15        8.81      6.98 o 
  10  13  12       84.17       79.00     11.16 o 
  11  13  12       86.52       69.22     11.51 o 
  12  13  12      476.06      503.34     23.66 o 
  13  13  12      377.53      423.54     22.40 o 
 -12  14  12       77.46       66.61     12.73 o 
 -11  14  12      104.84       92.50     12.93 o 
 -10  14  12      285.12      254.24     16.84 o 
  -9  14  12        0.97        3.75      7.86 o 
  -8  14  12        8.11       14.29      8.17 o 
  -7  14  12      101.72       99.06     10.06 o 
  -6  14  12      218.94      204.69     12.17 o 
  -5  14  12       41.83       30.84      6.38 o 
  -4  14  12        6.51        8.14      5.78 o 
  -3  14  12       18.15       27.41      6.32 o 
  -2  14  12       48.29       45.87      7.22 o 
  -1  14  12      122.01      116.57      9.11 o 
   0  14  12        0.19        8.16      5.99 o 
   1  14  12       27.35       28.78      6.56 o 
   2  14  12      520.15      528.54     14.18 o 
   3  14  12        2.42        2.23      5.78 o 
   4  14  12      183.61      177.13      9.20 o 
   5  14  12        5.06        3.33      5.99 o 
   6  14  12      220.43      206.99     14.37 o 
   7  14  12        7.84       16.26      7.58 o 
   8  14  12       52.75       70.05      9.43 o 
   9  14  12      414.57      419.18     16.55 o 
  10  14  12       57.29       40.07     10.55 o 
  11  14  12      428.23      411.60     20.74 o 
  12  14  12        0.13        5.20     10.50 o 
 -11  15  12       11.50        9.32     10.36 o 
 -10  15  12     1525.80     1562.77     40.75 o 
  -9  15  12      233.22      262.14     16.56 o 
  -8  15  12      512.56      585.65     21.65 o 
  -7  15  12        7.42       11.47      8.32 o 
  -6  15  12      156.45      132.30     10.88 o 
  -5  15  12      419.36      406.43     23.21 o 
  -4  15  12       37.28       26.83      7.08 o 
  -3  15  12       12.68       14.72      7.47 o 
  -2  15  12      128.29      125.27     10.38 o 
  -1  15  12      237.64      237.74     12.65 o 
   0  15  12      411.41      445.02     16.14 o 
   1  15  12      383.35      391.95     15.48 o 
   2  15  12        8.26       18.29      7.11 o 
   3  15  12       81.80       80.55      9.00 o 
   4  15  12     2608.05     2700.26     41.07 o 
   5  15  12        0.01        8.02      6.35 o 
   6  15  12      410.82      352.14     15.00 o 
   7  15  12        8.36       12.05      7.99 o 
   8  15  12       17.30       16.03      8.44 o 
   9  15  12      182.35      165.15     13.97 o 
  10  15  12        1.08       10.77     10.43 o 
  11  15  12       96.59       68.99     13.01 o 
  -9  16  12      453.09      474.52     29.69 o 
  -8  16  12        0.80        7.09      9.54 o 
  -7  16  12       63.69       59.36     10.43 o 
  -6  16  12       57.39       45.62     10.85 o 
  -5  16  12      405.46      413.96     18.05 o 
  -4  16  12       59.45       48.52      9.66 o 
  -3  16  12      401.35      389.58     17.71 o 
  -2  16  12      146.77      140.89     11.04 o 
  -1  16  12      103.65      110.75     11.20 o 
   0  16  12        5.71       11.52      7.67 o 
   1  16  12     1128.68     1130.56     25.53 o 
   2  16  12        0.12        8.50      7.70 o 
   3  16  12     2116.42     2247.37     40.04 o 
   4  16  12      310.68      357.64     16.94 o 
   5  16  12       78.48       82.58     10.73 o 
   6  16  12        0.75        3.75      9.84 o 
   7  16  12      300.09      332.08     18.09 o 
   8  16  12        0.85        2.02      9.34 o 
   9  16  12        0.82       23.41     10.77 o 
  -7  17  12      196.65      157.53     16.69 o 
  -6  17  12       73.83       69.50     11.50 o 
  -5  17  12       86.81       81.75     14.27 o 
  -4  17  12       66.26       84.82     13.58 o 
  -3  17  12       48.37       37.14     10.37 o 
  -2  17  12       41.62       48.74     10.08 o 
  -1  17  12      286.99      320.17     16.21 o 
   0  17  12      440.84      437.30     17.48 o 
   1  17  12       50.93       55.65      9.79 o 
   2  17  12      942.22     1051.14     25.49 o 
   3  17  12      418.91      468.72     19.94 o 
   4  17  12      256.00      293.28     21.72 o 
   5  17  12       32.01       18.75     11.14 o 
   6  17  12       70.01       74.42     12.48 o 
   7  17  12       80.01       66.24     13.31 o 
  -5  18  12     1131.97     1270.21     41.63 o 
  -4  18  12      185.21      194.62     17.29 o 
  -3  18  12      476.60      493.51     22.70 o 
  -2  18  12      126.85      106.20     12.80 o 
  -1  18  12      248.17      281.04     20.13 o 
   0  18  12        4.97       11.93     10.12 o 
   1  18  12        5.77       17.96     10.05 o 
   2  18  12        0.06        1.66     10.65 o 
   3  18  12      317.53      289.18     17.84 o 
   4  18  12       25.05       30.45     11.53 o 
   5  18  12       38.65       21.82     12.84 o 
   0   1  13      338.44      321.25      6.09 o 
   1   1  13       50.39       18.82      2.48 o 
  -1   2  13        5.54        5.97      2.28 o 
   0   2  13      946.06      965.67     11.97 o 
   1   2  13      298.89      287.92      5.79 o 
   2   2  13       79.16       85.81      3.87 o 
  -2   3  13       10.31       13.73      2.66 o 
  -1   3  13        5.19       10.87      2.41 o 
   0   3  13     1696.95     1691.25     15.39 o 
   1   3  13      302.02      335.13      6.54 o 
   2   3  13     2416.94     2330.68     19.71 o 
   3   3  13     1471.15     1277.60     13.70 o 
  -3   4  13     4735.36     4491.62     35.09 o 
  -2   4  13    11920.29    11426.84     79.96 o 
  -1   4  13      989.40      902.49     11.35 o 
   0   4  13       58.98       68.37      3.84 o 
   1   4  13     1129.17     1223.89     12.86 o 
   2   4  13      905.64      814.57     10.41 o 
   3   4  13     1202.24     1204.30     13.34 o 
   4   4  13     2981.26     2879.11     25.49 o 
  -4   5  13      866.43      775.61     11.79 o 
  -3   5  13      233.25      231.01      6.02 o 
  -2   5  13      450.80      447.40      8.30 o 
  -1   5  13     1344.79     1294.18     14.82 o 
   0   5  13     1871.55     1900.05     18.03 o 
   1   5  13     3892.29     3515.92     30.11 o 
   2   5  13     1759.24     1729.95     17.53 o 
   3   5  13     1000.41     1003.52     12.24 o 
   4   5  13      191.05      203.99      6.28 o 
   5   5  13       25.92       26.45      3.50 o 
  -5   6  13      900.79      892.13     12.52 o 
  -4   6  13     1601.31     1534.73     17.35 o 
  -3   6  13      654.05      657.85     10.97 o 
  -2   6  13     3674.22     3615.67     31.78 o 
  -1   6  13      883.90      826.21     11.90 o 
   0   6  13      431.14      405.25      8.25 o 
   1   6  13     1746.77     1579.63     17.67 o 
   2   6  13      172.88      154.46      5.93 o 
   3   6  13     1138.33     1106.85     14.58 o 
   4   6  13     1123.95     1118.94     14.01 o 
   5   6  13     1354.33     1261.18     15.29 o 
   6   6  13       69.77       45.08      4.85 o 
  -6   7  13     2392.20     2407.49     26.27 o 
  -5   7  13      193.46      169.54      7.38 o 
  -4   7  13      321.71      310.96      8.44 o 
  -3   7  13      166.77      184.82      7.17 o 
  -2   7  13       23.07       23.21      3.32 o 
  -1   7  13       18.79       18.95      3.40 o 
   0   7  13      415.19      417.57      8.74 o 
   1   7  13      111.90       97.65      4.88 o 
   2   7  13     1938.45     1892.85     20.23 o 
   3   7  13      741.13      718.19     11.36 o 
   4   7  13      715.08      686.60     11.06 o 
   5   7  13     1427.29     1396.13     17.48 o 
   6   7  13      742.24      734.83     12.57 o 
   7   7  13     2262.23     2275.86     25.46 o 
  -7   8  13      124.10      119.02      7.39 o 
  -6   8  13        0.22        2.92      4.02 o 
  -5   8  13       96.22      100.62      6.01 o 
  -4   8  13        3.43        2.01      3.65 o 
  -3   8  13     3317.59     3291.33     33.26 o 
  -2   8  13      283.65      277.31      7.92 o 
  -1   8  13     1866.46     1814.16     21.94 o 
   0   8  13      111.54      103.74      6.25 o 
   1   8  13      442.99      414.72      9.75 o 
   2   8  13      837.24      799.98     12.50 o 
   3   8  13      119.86      117.74      5.93 o 
   4   8  13      177.26      150.23      6.57 o 
   5   8  13     1288.25     1220.22     17.47 o 
   6   8  13      325.50      319.29      9.14 o 
   7   8  13       46.50       28.19      4.98 o 
   8   8  13      631.83      574.57     12.68 o 
  -8   9  13        8.35        5.55      4.96 o 
  -7   9  13       28.88       19.92      5.44 o 
  -6   9  13      364.69      315.27     11.08 o 
  -5   9  13      525.41      520.10     11.94 o 
  -4   9  13      117.25      101.75      6.22 o 
  -3   9  13     1447.42     1461.27     19.88 o 
  -2   9  13      768.08      712.48     12.70 o 
  -1   9  13      103.10      117.55      6.02 o 
   0   9  13      393.23      375.35      8.69 o 
   1   9  13      649.91      583.15     11.29 o 
   2   9  13        5.53       19.66      3.93 o 
   3   9  13     1773.84     1741.58     22.05 o 
   4   9  13        1.79       -2.71      3.73 o 
   5   9  13      407.38      386.70     10.73 o 
   6   9  13      105.96       92.45      7.03 o 
   7   9  13      214.41      192.30      8.81 o 
   8   9  13     1128.16     1066.74     18.67 o 
   9   9  13      153.83      126.07      8.40 o 
  -9  10  13      283.23      316.73     13.97 o 
  -8  10  13       68.03       76.85      7.96 o 
  -7  10  13      348.32      334.68     11.46 o 
  -6  10  13      403.77      385.10     11.80 o 
  -5  10  13      106.68       95.09      6.47 o 
  -4  10  13       53.40       32.37      5.13 o 
  -3  10  13      692.39      651.25     14.43 o 
  -2  10  13        8.93       16.66      4.56 o 
  -1  10  13      985.12      887.76     16.19 o 
   0  10  13     1658.67     1557.72     21.59 o 
   1  10  13     1382.88     1317.74     18.39 o 
   2  10  13        7.88        5.09      4.04 o 
   3  10  13      156.65      112.47      6.74 o 
   4  10  13      351.84      357.26     10.75 o 
   5  10  13      132.58      127.18      7.28 o 
   6  10  13      988.73      975.07     18.50 o 
   7  10  13       35.08       28.91      6.20 o 
   8  10  13      233.28      247.27     10.83 o 
   9  10  13       14.58        7.87      6.06 o 
  10  10  13      256.23      206.70     11.96 o 
 -10  11  13       55.45       66.48      8.85 o 
  -9  11  13      300.69      291.52     13.96 o 
  -8  11  13      705.38      735.11     18.47 o 
  -7  11  13      137.91      150.62      9.08 o 
  -6  11  13     1466.23     1527.62     23.39 o 
  -5  11  13      802.70      724.12     19.94 o 
  -4  11  13      354.35      379.89     11.01 o 
  -3  11  13      116.25       98.21      8.43 o 
  -2  11  13     1510.96     1485.02     23.20 o 
  -1  11  13      168.06      171.61      8.49 o 
   0  11  13      267.01      259.11     10.12 o 
   1  11  13     1719.46     1664.82     24.24 o 
   2  11  13      795.45      810.22     15.32 o 
   3  11  13      652.58      597.15     14.03 o 
   4  11  13       61.43       53.59      5.86 o 
   5  11  13        5.48       -4.90      4.90 o 
   6  11  13       33.18       22.83      5.66 o 
   7  11  13      196.68      181.44      9.76 o 
   8  11  13      204.63      216.00     11.57 o 
   9  11  13       72.08       57.84      8.78 o 
  10  11  13      365.62      396.75     18.86 o 
  11  11  13        3.14        9.51      8.03 o 
 -11  12  13      282.84      281.94     15.96 o 
 -10  12  13      110.87      101.90     10.97 o 
  -9  12  13        2.88        4.68      6.96 o 
  -8  12  13      129.07      145.92     10.29 o 
  -7  12  13       29.49       24.87      6.42 o 
  -6  12  13      234.08      239.02     11.11 o 
  -5  12  13      693.03      628.00     15.40 o 
  -4  12  13      212.98      193.68      8.75 o 
  -3  12  13     1683.16     1705.11     25.83 o 
  -2  12  13      591.71      488.10     13.13 o 
  -1  12  13       28.35       41.13      5.72 o 
   0  12  13      690.12      687.88     14.69 o 
   1  12  13        6.81        8.72      5.07 o 
   2  12  13      374.09      367.90     10.37 o 
   3  12  13       43.61       24.17      5.22 o 
   4  12  13       79.37      100.75      7.74 o 
   5  12  13      686.70      651.56     16.12 o 
   6  12  13        4.04       15.14      6.15 o 
   7  12  13      225.68      257.95     11.74 o 
   8  12  13        1.91        2.08      6.78 o 
   9  12  13      247.24      237.88     12.82 o 
  10  12  13        0.51        5.58      8.68 o 
  11  12  13      443.33      447.23     19.81 o 
  12  12  13       28.42       21.77     10.58 o 
 -12  13  13        1.16        8.25     10.99 o 
 -11  13  13      843.54      943.41     27.63 o 
 -10  13  13      165.76      160.74     12.47 o 
  -9  13  13      108.14      104.76     10.13 o 
  -8  13  13      345.54      354.43     15.75 o 
  -7  13  13     1545.54     1553.52     27.20 o 
  -6  13  13       73.17       65.23      7.42 o 
  -5  13  13       68.13       60.02      7.69 o 
  -4  13  13      373.28      346.86     11.74 o 
  -3  13  13       83.99       62.82      6.98 o 
  -2  13  13        4.72       17.48      5.45 o 
  -1  13  13      198.92      232.93     11.00 o 
   0  13  13      293.15      299.37     12.47 o 
   1  13  13     1973.83     2055.93     29.04 o 
   2  13  13        3.20        9.57      5.53 o 
   3  13  13     1410.50     1405.30     22.86 o 
   4  13  13        1.76        4.13      5.47 o 
   5  13  13      149.77      126.74      8.97 o 
   6  13  13       11.63        8.70      6.18 o 
   7  13  13       49.50       37.85      8.23 o 
   8  13  13       22.32       25.13      7.78 o 
   9  13  13       58.75       64.88      9.40 o 
  10  13  13      176.91      195.79     15.44 o 
  11  13  13       40.89       18.73     10.44 o 
  12  13  13      442.49      491.14     22.97 o 
 -11  14  13      418.51      448.22     22.42 o 
 -10  14  13       50.97       28.56     10.21 o 
  -9  14  13      209.06      177.65     14.03 o 
  -8  14  13       18.37       16.80      8.55 o 
  -7  14  13       21.24       18.64      7.80 o 
  -6  14  13       97.14      105.49      9.39 o 
  -5  14  13      178.08      190.66     12.00 o 
  -4  14  13        1.99        9.57      6.15 o 
  -3  14  13       27.40       36.05      6.49 o 
  -2  14  13       93.39       87.34      8.40 o 
  -1  14  13        1.85       10.54      6.46 o 
   0  14  13       66.80       62.96      7.86 o 
   1  14  13      628.71      630.59     21.31 o 
   2  14  13      126.13      118.33      8.24 o 
   3  14  13       28.44       27.65      6.69 o 
   4  14  13        3.04        3.88      5.64 o 
   5  14  13      194.58      208.57     11.06 o 
   6  14  13       61.39       81.83      9.41 o 
   7  14  13        2.70       14.73      7.72 o 
   8  14  13       42.44       44.06      8.92 o 
   9  14  13        0.47       -5.67      7.74 o 
  10  14  13      113.83      110.83     13.89 o 
  11  14  13       10.15       22.91     10.91 o 
 -10  15  13      274.17      260.58     19.54 o 
  -9  15  13       29.60       25.58     10.43 o 
  -8  15  13        0.31       11.22      9.42 o 
  -7  15  13      127.05      133.70     12.75 o 
  -6  15  13      370.49      382.40     18.59 o 
  -5  15  13      317.93      314.51     22.97 o 
  -4  15  13      549.66      568.62     17.06 o 
  -3  15  13       47.75       41.62      7.95 o 
  -2  15  13        1.99        3.33      6.78 o 
  -1  15  13       51.91       60.51      8.71 o 
   0  15  13      496.93      532.75     20.11 o 
   1  15  13        1.70        1.60      7.10 o 
   2  15  13       16.83       18.35      7.87 o 
   3  15  13       28.60       22.88      6.86 o 
   4  15  13      389.24      400.12     15.27 o 
   5  15  13      141.30      137.65     11.13 o 
   6  15  13       83.96       72.45      9.69 o 
   7  15  13      138.18       98.59     12.55 o 
   8  15  13      495.66      554.94     20.02 o 
   9  15  13      347.92      379.36     18.29 o 
  10  15  13       13.94        9.42     10.73 o 
  -8  16  13       11.95       -0.90     10.06 o 
  -7  16  13      696.29      622.12     23.95 o 
  -6  16  13       78.05      117.73     13.73 o 
  -5  16  13        0.08        7.02      8.47 o 
  -4  16  13      133.47      137.22     13.90 o 
  -3  16  13       55.05       43.98      9.64 o 
  -2  16  13      723.92      750.90     21.02 o 
  -1  16  13      275.04      275.41     14.52 o 
   0  16  13      937.00     1029.62     26.78 o 
   1  16  13      185.04      177.03     13.14 o 
   2  16  13      716.46      864.06     24.79 o 
   3  16  13      179.76      183.86     14.00 o 
   4  16  13      409.60      465.02     20.39 o 
   5  16  13       47.09       46.55      9.54 o 
   6  16  13       59.82       57.90     12.24 o 
   7  16  13        2.47        1.34      8.90 o 
   8  16  13        6.40        5.68     10.21 o 
  -6  17  13       11.02       16.87     10.47 o 
  -5  17  13      175.41      152.33     15.99 o 
  -4  17  13      237.52      209.87     16.98 o 
  -3  17  13      617.90      597.45     23.03 o 
  -2  17  13        6.81        8.30      9.02 o 
  -1  17  13      446.75      457.60     18.81 o 
   0  17  13       84.28       84.92     11.54 o 
   1  17  13       60.38       59.68     10.52 o 
   2  17  13       48.69       56.96     10.30 o 
   3  17  13        6.34       18.15     10.14 o 
   4  17  13      211.42      188.26     16.00 o 
   5  17  13      118.94      116.77     14.77 o 
   6  17  13        2.07        4.87     10.78 o 
  -3  18  13        0.80       -6.90     13.42 o 
  -2  18  13       31.67       20.99     11.09 o 
  -1  18  13       90.32       79.86     14.76 o 
   0  18  13       29.60       29.66     11.05 o 
   1  18  13      132.14      133.42     14.25 o 
   2  18  13      474.32      499.37     25.94 o 
   3  18  13        2.77        6.38     13.02 o 
   0   0  14     2523.03     2322.76     37.31 o 
   0   1  14       82.79       89.36      3.96 o 
   1   1  14       62.17       45.14      3.16 o 
  -1   2  14     1704.37     1761.16     17.16 o 
   0   2  14     3253.94     3196.63     24.92 o 
   1   2  14      960.48      920.64     11.24 o 
   2   2  14       99.82       69.63      3.86 o 
  -2   3  14       34.26       21.91      3.07 o 
  -1   3  14     5085.65     4914.53     37.78 o 
   0   3  14     3006.68     2948.25     25.40 o 
   1   3  14     8298.36     8136.40     58.09 o 
   2   3  14      364.65      382.73      8.44 o 
   3   3  14     2620.27     2521.59     22.65 o 
  -3   4  14      771.09      695.54     11.02 o 
  -2   4  14     2723.18     2641.30     23.80 o 
  -1   4  14      999.26      918.92     12.18 o 
   0   4  14      329.40      300.63      6.97 o 
   1   4  14     1235.72     1120.04     13.45 o 
   2   4  14       95.98      104.10      4.62 o 
   3   4  14       10.73        8.93      2.99 o 
   4   4  14      804.37      797.28     13.27 o 
  -4   5  14     2404.66     2456.59     23.43 o 
  -3   5  14    12780.23    12555.28     88.14 o 
  -2   5  14      588.56      563.17      9.90 o 
  -1   5  14      155.99      168.02      5.77 o 
   0   5  14      115.91      152.37      5.76 o 
   1   5  14       76.88       74.67      4.42 o 
   2   5  14       31.06       23.64      3.46 o 
   3   5  14     1433.24     1427.55     16.88 o 
   4   5  14       33.48       18.40      3.29 o 
   5   5  14     2024.66     1934.06     21.32 o 
  -5   6  14      383.69      378.54      9.89 o 
  -4   6  14       50.82       58.02      4.72 o 
  -3   6  14     2364.78     2267.23     22.93 o 
  -2   6  14     1917.89     1841.20     19.47 o 
  -1   6  14      583.70      585.10     11.37 o 
   0   6  14      384.05      362.50      8.80 o 
   1   6  14        2.19        0.74      2.99 o 
   2   6  14     2470.84     2368.01     23.61 o 
   3   6  14        3.66        4.08      3.05 o 
   4   6  14     1371.83     1373.54     19.20 o 
   5   6  14      734.98      694.13     11.72 o 
   6   6  14        3.70        0.42      3.78 o 
  -6   7  14        9.32       15.88      4.67 o 
  -5   7  14      804.22      756.15     16.55 o 
  -4   7  14      290.51      319.50      8.29 o 
  -3   7  14       40.43       40.44      4.43 o 
  -2   7  14     1798.18     1750.32     20.47 o 
  -1   7  14      474.49      474.50      9.48 o 
   0   7  14       18.72        5.24      3.29 o 
   1   7  14        1.44        1.36      3.15 o 
   2   7  14      562.67      553.91     10.47 o 
   3   7  14       51.67       40.38      4.60 o 
   4   7  14     2302.10     2282.20     24.50 o 
   5   7  14     3507.91     3538.36     34.58 o 
   6   7  14      166.89      148.43      7.05 o 
   7   7  14      135.63      141.54      7.08 o 
  -7   8  14        1.14        5.62      4.43 o 
  -6   8  14     2196.02     2210.79     27.05 o 
  -5   8  14        1.63        5.33      4.39 o 
  -4   8  14     3491.11     3366.91     35.89 o 
  -3   8  14       54.49       48.10      4.76 o 
  -2   8  14      983.33      966.02     15.62 o 
  -1   8  14      586.64      563.10     11.56 o 
   0   8  14     3562.24     3418.98     32.47 o 
   1   8  14      175.25      151.31      6.92 o 
   2   8  14      861.32      809.38     13.55 o 
   3   8  14        0.02        1.53      3.50 o 
   4   8  14     3304.80     3265.00     33.53 o 
   5   8  14      163.06      146.42      6.85 o 
   6   8  14      434.32      402.19     11.90 o 
   7   8  14      505.53      506.43     13.18 o 
   8   8  14     1264.75     1297.82     20.83 o 
  -8   9  14        2.35        1.37      5.13 o 
  -7   9  14      337.88      291.27     10.98 o 
  -6   9  14        9.46        3.21      4.67 o 
  -5   9  14        9.54        7.80      4.50 o 
  -4   9  14       74.44       76.42      6.03 o 
  -3   9  14      123.97      121.91      6.98 o 
  -2   9  14       84.25       62.50      5.25 o 
  -1   9  14       12.47       10.25      4.00 o 
   0   9  14      592.59      593.59     11.18 o 
   1   9  14      111.99      103.80      5.89 o 
   2   9  14      253.56      239.93      8.17 o 
   3   9  14      465.23      434.36     14.71 o 
   4   9  14      459.07      449.01     11.64 o 
   5   9  14      296.06      316.38     10.30 o 
   6   9  14      333.83      370.79     11.47 o 
   7   9  14      430.93      431.20     15.15 o 
   8   9  14      388.60      388.78     12.82 o 
   9   9  14       86.60       62.42      7.30 o 
  -9  10  14      110.62      113.38      9.37 o 
  -8  10  14      689.58      712.91     17.37 o 
  -7  10  14       51.71       53.60      6.65 o 
  -6  10  14       66.70       45.55      6.38 o 
  -5  10  14       11.78       13.23      5.09 o 
  -4  10  14      439.50      414.77     11.86 o 
  -3  10  14     1480.94     1509.95     22.04 o 
  -2  10  14      179.16      160.21      9.86 o 
  -1  10  14     1347.89     1279.85     18.89 o 
   0  10  14      129.21      146.26      7.64 o 
   1  10  14      292.53      307.81      9.17 o 
   2  10  14       93.29       82.96      6.20 o 
   3  10  14      198.85      193.77      8.47 o 
   4  10  14      558.48      533.49     16.73 o 
   5  10  14      538.91      554.06     16.96 o 
   6  10  14       24.39       35.14      6.18 o 
   7  10  14      150.17      127.34      9.43 o 
   8  10  14      465.23      455.62     15.03 o 
   9  10  14      422.98      430.62     14.51 o 
  10  10  14       74.20       60.00      9.28 o 
 -10  11  14      425.30      419.68     16.42 o 
  -9  11  14        0.53       23.56      7.92 o 
  -8  11  14       67.79       62.83      7.61 o 
  -7  11  14      252.46      251.15     11.16 o 
  -6  11  14       70.49       52.73      7.43 o 
  -5  11  14      142.95      129.71      8.16 o 
  -4  11  14       75.59       91.59      7.03 o 
  -3  11  14     1225.35     1264.21     20.59 o 
  -2  11  14       25.96       17.43      5.01 o 
  -1  11  14     1533.92     1609.00     22.60 o 
   0  11  14       11.51       21.52      4.83 o 
   1  11  14      186.97      175.71      8.84 o 
   2  11  14       74.26       52.43      6.15 o 
   3  11  14      801.53      761.77     17.09 o 
   4  11  14       76.25       71.26      6.40 o 
   5  11  14        0.86        6.87      5.08 o 
   6  11  14      399.08      386.55     12.93 o 
   7  11  14     1718.37     1830.86     28.65 o 
   8  11  14       47.47       30.85      6.83 o 
   9  11  14       84.49       66.60      9.14 o 
  10  11  14        1.48        2.50      8.20 o 
  11  11  14       61.62       62.95     10.70 o 
 -11  12  14      251.28      228.81     16.01 o 
 -10  12  14       11.55        1.92      7.88 o 
  -9  12  14       24.28       22.24      8.54 o 
  -8  12  14      511.59      519.93     15.73 o 
  -7  12  14       52.65       39.83      7.01 o 
  -6  12  14       32.55       25.13      6.49 o 
  -5  12  14        0.10        5.93      5.76 o 
  -4  12  14       82.92       74.35      6.96 o 
  -3  12  14       39.32       42.46      6.02 o 
  -2  12  14     1138.71     1172.13     20.48 o 
  -1  12  14      743.09      734.41     16.06 o 
   0  12  14      970.69      881.54     17.56 o 
   1  12  14      101.13      112.09      7.68 o 
   2  12  14      760.96      737.36     17.82 o 
   3  12  14       38.18       25.93      5.52 o 
   4  12  14      395.32      362.93     11.84 o 
   5  12  14       18.36       16.16      5.76 o 
   6  12  14      777.74      786.41     18.89 o 
   7  12  14      416.77      461.66     20.08 o 
   8  12  14        1.19       -1.10      6.34 o 
   9  12  14        3.75        4.29      7.84 o 
  10  12  14      250.65      244.50     16.11 o 
  11  12  14       14.32       13.46     10.09 o 
  12  12  14       61.86       44.02     11.84 o 
 -12  13  14        1.62       10.15     12.81 o 
 -11  13  14      150.10      148.87     14.63 o 
 -10  13  14       44.06       32.78     10.08 o 
  -9  13  14      254.80      274.63     19.68 o 
  -8  13  14        3.62        3.32      7.89 o 
  -7  13  14        0.06        4.21      6.49 o 
  -6  13  14        9.75       10.70      6.52 o 
  -5  13  14      153.86      134.32      9.30 o 
  -4  13  14      331.11      353.62     11.94 o 
  -3  13  14      431.84      400.75     12.95 o 
  -2  13  14      287.44      293.13     11.49 o 
  -1  13  14       12.40       15.14      5.32 o 
   0  13  14       81.60       70.28      8.03 o 
   1  13  14        3.24       -0.01      5.15 o 
   2  13  14        0.25        9.40      5.54 o 
   3  13  14        1.75        7.73      4.81 o 
   4  13  14      181.66      178.01      9.33 o 
   5  13  14      195.99      186.36     13.15 o 
   6  13  14      294.89      296.24     15.34 o 
   7  13  14       40.73       30.04      7.77 o 
   8  13  14       19.23       14.91      7.66 o 
   9  13  14       11.07       12.52      8.96 o 
  10  13  14        1.15        3.52      9.99 o 
  11  13  14        4.29        0.66     10.03 o 
  12  13  14       55.06       48.43     13.86 o 
 -10  14  14        7.39        1.41     10.38 o 
  -9  14  14        6.81       14.17      9.38 o 
  -8  14  14      154.92      132.66     13.26 o 
  -7  14  14       59.32       47.29      9.36 o 
  -6  14  14      527.96      564.75     16.94 o 
  -5  14  14       19.60       14.73      6.77 o 
  -4  14  14      223.28      240.40     11.79 o 
  -3  14  14      123.07      114.32      8.75 o 
  -2  14  14        2.91        8.14      6.57 o 
  -1  14  14       17.51       15.07      6.92 o 
   0  14  14       50.87       38.13      7.40 o 
   1  14  14      318.22      364.65     15.57 o 
   2  14  14      172.15      186.31     10.57 o 
   3  14  14      423.44      426.34     14.10 o 
   4  14  14      560.93      580.26     17.53 o 
   5  14  14        3.02        4.90      6.78 o 
   6  14  14      605.22      593.65     18.77 o 
   7  14  14       90.32       85.48     10.63 o 
   8  14  14        9.35       11.49      8.66 o 
   9  14  14       47.81       38.79     10.01 o 
  10  14  14       73.88       78.77     13.52 o 
  -9  15  14       52.14       50.70     12.18 o 
  -8  15  14       93.44       74.83     11.54 o 
  -7  15  14      244.35      208.55     15.43 o 
  -6  15  14        1.92       27.00      8.17 o 
  -5  15  14      447.81      452.05     17.98 o 
  -4  15  14       95.17       82.23      9.66 o 
  -3  15  14      121.72      128.86     10.69 o 
  -2  15  14      708.45      755.03     20.48 o 
  -1  15  14      413.18      425.93     16.07 o 
   0  15  14       92.80       90.97      9.74 o 
   1  15  14        0.01        2.67      7.09 o 
   2  15  14      249.10      221.47     12.70 o 
   3  15  14      580.42      613.02     16.94 o 
   4  15  14        6.30        7.61      7.91 o 
   5  15  14      861.91      843.59     24.24 o 
   6  15  14        2.26       10.64      7.75 o 
   7  15  14       71.64       68.25     11.25 o 
   8  15  14       10.77       23.53      9.37 o 
   9  15  14       21.83       13.96     10.78 o 
  -7  16  14        5.13       -1.10     11.60 o 
  -6  16  14      196.13      154.07     15.86 o 
  -5  16  14       31.25       39.82     10.10 o 
  -4  16  14       77.48       83.55     12.91 o 
  -3  16  14        0.10       13.67      8.73 o 
  -2  16  14      841.86      855.42     24.12 o 
  -1  16  14      306.97      325.73     15.48 o 
   0  16  14       13.87       14.38      8.27 o 
   1  16  14      144.45      146.88     11.95 o 
   2  16  14      234.18      234.70     13.98 o 
   3  16  14        5.84       12.13      8.76 o 
   4  16  14      180.55      138.33     17.40 o 
   5  16  14      187.20      178.90     13.88 o 
   6  16  14      118.19      125.62     13.73 o 
   7  16  14        4.27       12.09     10.02 o 
  -5  17  14        0.04       16.27     30.40 o 
  -4  17  14        3.03       15.78     12.02 o 
  -3  17  14      615.38      589.54     23.33 o 
  -2  17  14       37.59       54.16     11.02 o 
  -1  17  14        7.95        6.82      9.67 o 
   0  17  14       13.13       23.45     10.17 o 
   1  17  14       80.61       83.27     12.22 o 
   2  17  14       53.22       56.67     11.66 o 
   3  17  14      421.69      493.51     30.46 o 
   4  17  14        7.88        5.84     11.54 o 
   5  17  14      149.10      148.46     29.76 o 
   0   1  15       54.22       37.85      3.34 o 
   1   1  15     1177.56     1190.90     13.32 o 
  -1   2  15      379.15      313.39      7.06 o 
   0   2  15       44.63       80.91      4.23 o 
   1   2  15      237.86      269.99      6.70 o 
   2   2  15     2871.29     2813.68     24.70 o 
  -2   3  15        3.35        1.85      2.95 o 
  -1   3  15     1203.92     1298.77     14.57 o 
   0   3  15     1897.75     1561.56     16.58 o 
   1   3  15      271.34      239.55      6.71 o 
   2   3  15     1220.37     1401.30     15.50 o 
   3   3  15     1702.68     1793.54     18.05 o 
  -3   4  15     3673.75     3762.62     32.74 o 
  -2   4  15       52.94       48.94      4.17 o 
  -1   4  15      182.80      190.04      6.81 o 
   0   4  15     2605.92     2819.17     25.93 o 
   1   4  15        0.57       -2.87      2.87 o 
   2   4  15     1825.98     1598.72     16.89 o 
   3   4  15     6076.83     5667.92     44.95 o 
   4   4  15       48.32       20.57      3.55 o 
  -4   5  15      332.45      336.97      7.97 o 
  -3   5  15      542.06      512.22      9.90 o 
  -2   5  15       65.02       74.00      4.81 o 
  -1   5  15      284.46      283.56      7.49 o 
   0   5  15     1262.15     1142.70     14.97 o 
   1   5  15      587.78      570.17     10.22 o 
   2   5  15      600.07      520.94     11.87 o 
   3   5  15      139.85      143.78      5.84 o 
   4   5  15      658.75      541.41     10.04 o 
   5   5  15      269.05      236.93      8.46 o 
  -5   6  15      230.87      213.78      8.07 o 
  -4   6  15        7.94       11.31      3.79 o 
  -3   6  15        0.39        5.06      3.30 o 
  -2   6  15     1362.48     1305.97     16.47 o 
  -1   6  15       11.09        6.92      3.36 o 
   0   6  15      492.30      492.39      9.97 o 
   1   6  15       40.25       30.52      3.89 o 
   2   6  15      453.45      449.20     11.14 o 
   3   6  15       34.27       35.80      4.04 o 
   4   6  15      403.69      464.83     10.16 o 
   5   6  15      136.99      119.47      6.24 o 
   6   6  15      710.67      672.26     12.70 o 
  -6   7  15     1394.74     1300.31     19.59 o 
  -5   7  15     1107.44     1108.81     19.49 o 
  -4   7  15       75.75       55.02      4.96 o 
  -3   7  15      140.39      103.07      6.17 o 
  -2   7  15      660.16      628.95     11.37 o 
  -1   7  15      646.04      610.04     11.33 o 
   0   7  15        5.93       12.03      3.59 o 
   1   7  15     1542.38     1522.99     18.59 o 
   2   7  15      487.68      473.74     11.34 o 
   3   7  15       97.28       83.86      6.28 o 
   4   7  15       48.52       46.91      4.82 o 
   5   7  15      260.79      244.70      8.66 o 
   6   7  15      759.46      731.96     13.80 o 
   7   7  15      254.26      256.82     10.47 o 
  -7   8  15       91.84       87.53      6.90 o 
  -6   8  15     2137.15     2079.41     26.53 o 
  -5   8  15        2.00        9.25      4.83 o 
  -4   8  15       33.66       26.13      5.10 o 
  -3   8  15      552.70      531.19     11.76 o 
  -2   8  15       22.34       21.71      4.49 o 
  -1   8  15      550.95      489.07     12.76 o 
   0   8  15        0.93        7.02      3.75 o 
   1   8  15      253.47      238.60      8.08 o 
   2   8  15       11.09       11.68      4.14 o 
   3   8  15      153.93      118.42      6.98 o 
   4   8  15      296.44      277.32      9.19 o 
   5   8  15     1527.71     1504.74     22.96 o 
   6   8  15      932.60      971.14     16.66 o 
   7   8  15       21.71       17.73      5.02 o 
   8   8  15       14.06        7.99      5.10 o 
  -8   9  15       35.54       33.93      6.90 o 
  -7   9  15     1321.47     1296.85     20.98 o 
  -6   9  15      120.97       95.32      7.56 o 
  -5   9  15     1050.38     1069.49     19.27 o 
  -4   9  15       88.52       81.24      6.57 o 
  -3   9  15       18.33       26.16      4.43 o 
  -2   9  15       45.01       33.63      4.80 o 
  -1   9  15      245.21      237.20      8.76 o 
   0   9  15      199.58      200.97      7.39 o 
   1   9  15     2011.24     2036.96     25.28 o 
   2   9  15      496.90      463.58     11.15 o 
   3   9  15       57.06       59.03      5.23 o 
   4   9  15       54.97       52.75      5.95 o 
   5   9  15      128.22      129.73      8.98 o 
   6   9  15      398.69      387.66     12.00 o 
   7   9  15       78.67       57.05      6.84 o 
   8   9  15      168.80      162.13      9.53 o 
   9   9  15       14.22       14.67      6.30 o 
  -9  10  15       92.79       81.87      8.66 o 
  -8  10  15        5.92        9.43      6.06 o 
  -7  10  15      192.38      174.79      9.88 o 
  -6  10  15      949.07      981.12     18.69 o 
  -5  10  15        4.38       11.74      5.31 o 
  -4  10  15      309.76      244.22     10.97 o 
  -3  10  15        0.78        0.34      4.69 o 
  -2  10  15     2597.48     2598.66     30.99 o 
  -1  10  15      529.29      504.25     11.85 o 
   0  10  15      131.25      131.23      7.89 o 
   1  10  15      383.05      353.50     10.15 o 
   2  10  15      445.26      447.28     10.71 o 
   3  10  15       78.72       65.90      6.39 o 
   4  10  15      763.96      786.60     15.89 o 
   5  10  15       20.58       22.38      5.59 o 
   6  10  15      152.17      158.39     10.18 o 
   7  10  15      304.93      297.54     12.21 o 
   8  10  15      141.19      151.32     11.00 o 
   9  10  15      252.40      255.05     12.64 o 
  10  10  15        5.54        4.64      6.83 o 
 -10  11  15       10.52        3.44      7.73 o 
  -9  11  15       20.73       27.93      8.02 o 
  -8  11  15        5.94        6.53      6.44 o 
  -7  11  15      283.46      270.14     11.87 o 
  -6  11  15      300.58      297.90     12.17 o 
  -5  11  15       71.92       52.53      6.98 o 
  -4  11  15       42.75       32.96      6.14 o 
  -3  11  15        0.22        3.57      4.90 o 
  -2  11  15      654.87      667.68     14.87 o 
  -1  11  15      163.99      143.15      7.64 o 
   0  11  15        0.34        3.44      4.75 o 
   1  11  15       36.85       30.43      5.23 o 
   2  11  15      228.65      228.41     10.78 o 
   3  11  15       93.95       82.21      6.95 o 
   4  11  15      161.42      147.45      9.84 o 
   5  11  15      145.40      138.09      8.89 o 
   6  11  15      403.38      430.49     14.37 o 
   7  11  15       52.43       39.44      7.17 o 
   8  11  15      223.88      211.64     11.79 o 
   9  11  15      288.94      287.43     13.64 o 
  10  11  15        0.17        2.35      7.90 o 
  11  11  15        0.02        4.29      9.70 o 
 -11  12  15       37.27       33.19     10.77 o 
 -10  12  15       32.61       20.58      9.11 o 
  -9  12  15      184.41      170.62     12.73 o 
  -8  12  15       59.66       57.72      8.10 o 
  -7  12  15       66.30       63.44      8.25 o 
  -6  12  15      408.88      454.35     18.52 o 
  -5  12  15        4.88       10.34      5.86 o 
  -4  12  15      117.28      107.62      8.23 o 
  -3  12  15      463.27      461.47     18.37 o 
  -2  12  15      446.59      482.16     14.00 o 
  -1  12  15      589.53      621.15     18.70 o 
   0  12  15        4.75       13.05      4.70 o 
   1  12  15       16.76       11.31      5.67 o 
   2  12  15      330.51      285.76     11.49 o 
   3  12  15        9.56        2.16      5.35 o 
   4  12  15        2.49        0.02      5.33 o 
   5  12  15      235.86      213.77     10.50 o 
   6  12  15        0.21        2.73      6.51 o 
   7  12  15      115.05      120.69      9.75 o 
   8  12  15       83.74       74.90      8.76 o 
   9  12  15       67.19       74.20      9.98 o 
  10  12  15        3.85        2.80      9.68 o 
  11  12  15      210.99      201.61     17.16 o 
  12  12  15        7.58       -2.76     10.87 o 
 -11  13  15      216.65      216.51     23.44 o 
 -10  13  15        0.69        1.19      8.94 o 
  -9  13  15       45.61       35.85      9.92 o 
  -8  13  15       66.82       56.76      9.22 o 
  -7  13  15       35.74       39.94      8.16 o 
  -6  13  15      313.88      352.70     14.04 o 
  -5  13  15      120.00      144.41      9.89 o 
  -4  13  15      415.10      413.66     13.13 o 
  -3  13  15      251.97      265.56     12.08 o 
  -2  13  15        1.86        9.47      5.89 o 
  -1  13  15        4.40        8.65      5.45 o 
   0  13  15       66.79       71.48      8.32 o 
   1  13  15      732.49      711.29     17.41 o 
   2  13  15      412.66      391.32     13.44 o 
   3  13  15      277.28      279.44     12.12 o 
   4  13  15        7.14       13.98      5.98 o 
   5  13  15       83.93       89.72      9.31 o 
   6  13  15      494.60      477.52     16.38 o 
   7  13  15      422.23      435.64     20.93 o 
   8  13  15       14.23       13.36      7.73 o 
   9  13  15      677.00      770.88     25.11 o 
  10  13  15       20.21        7.78     10.54 o 
  11  13  15      163.33      170.60     16.71 o 
  -9  14  15      520.85      543.07     26.27 o 
  -8  14  15      267.43      259.06     15.46 o 
  -7  14  15       35.90       44.69      8.94 o 
  -6  14  15       36.22       30.21      8.26 o 
  -5  14  15      111.25      103.41      9.17 o 
  -4  14  15      171.07      202.78     11.44 o 
  -3  14  15       15.58       22.23      6.91 o 
  -2  14  15       14.72       16.12      7.44 o 
  -1  14  15      469.59      504.91     16.60 o 
   0  14  15      852.09      830.74     25.34 o 
   1  14  15      272.04      264.19     13.23 o 
   2  14  15        0.23        7.81      6.14 o 
   3  14  15       14.45        8.23      6.89 o 
   4  14  15        5.68       15.99      7.09 o 
   5  14  15      452.51      447.43     15.81 o 
   6  14  15       37.06       34.08      9.23 o 
   7  14  15        0.45        8.34      8.07 o 
   8  14  15        5.13        5.53      9.15 o 
   9  14  15       29.47       22.90     10.24 o 
  -8  15  15        2.82       12.93     10.30 o 
  -7  15  15        5.07       14.95      9.42 o 
  -6  15  15       17.31       26.17      9.70 o 
  -5  15  15       55.44       53.58     10.44 o 
  -4  15  15       62.26       68.89      9.35 o 
  -3  15  15      814.10      862.18     23.61 o 
  -2  15  15        2.03        4.25      7.80 o 
  -1  15  15        9.35       14.72      7.90 o 
   0  15  15      987.88     1012.31     23.22 o 
   1  15  15      582.84      641.51     19.08 o 
   2  15  15      436.82      466.59     16.82 o 
   3  15  15      978.91     1107.33     26.16 o 
   4  15  15      464.52      485.45     19.66 o 
   5  15  15        3.94       14.85      9.46 o 
   6  15  15        4.00       -1.67      8.18 o 
   7  15  15       26.11       38.20      9.98 o 
   8  15  15      303.58      326.16     17.81 o 
  -6  16  15      113.80      142.39     19.37 o 
  -5  16  15      103.60      110.64     14.54 o 
  -4  16  15       17.37       18.94      9.68 o 
  -3  16  15       19.15       16.65      9.91 o 
  -2  16  15      107.13       99.34     11.62 o 
  -1  16  15      145.44      118.81     12.70 o 
   0  16  15        8.66       14.31      9.16 o 
   1  16  15        6.99       11.28      9.37 o 
   2  16  15        5.62        5.78      9.02 o 
   3  16  15        5.71       11.23      9.60 o 
   4  16  15       28.42       24.81     11.45 o 
   5  16  15        6.44       14.78     10.34 o 
   6  16  15      587.66      634.26     36.83 o 
  -2  17  15      103.58       75.74     25.11 o 
  -1  17  15       42.91       76.57     14.01 o 
   0  17  15        3.72       -4.72      9.78 o 
   1  17  15       50.36       36.28     11.62 o 
   2  17  15        2.03       18.63     17.71 o 
   0   0  16     2335.67     3031.52     51.41 o 
   0   1  16     1060.93      984.76     12.48 o 
   1   1  16       62.46       62.91      4.26 o 
  -1   2  16       54.67       75.27      4.44 o 
   0   2  16        3.62       12.30      3.34 o 
   1   2  16      447.15      377.04      8.08 o 
   2   2  16       33.20       42.91      3.87 o 
  -2   3  16      112.46       92.56      4.92 o 
  -1   3  16      477.87      484.36      9.36 o 
   0   3  16      929.64      869.72     12.07 o 
   1   3  16        6.58        4.12      3.18 o 
   2   3  16       48.32       53.60      4.25 o 
   3   3  16       26.57       53.42      4.30 o 
  -3   4  16      410.01      402.95     10.16 o 
  -2   4  16      352.95      290.29      8.83 o 
  -1   4  16       97.84      139.40      6.34 o 
   0   4  16      497.93      385.56     10.08 o 
   1   4  16       60.23       80.71      4.98 o 
   2   4  16      391.08      341.85      8.57 o 
   3   4  16      287.13      260.89      8.26 o 
   4   4  16     1078.04     1008.60     14.16 o 
  -4   5  16       21.17        9.97      3.85 o 
  -3   5  16      162.85      271.26      7.93 o 
  -2   5  16     2703.43     2440.84     24.98 o 
  -1   5  16      906.64      936.15     14.21 o 
   0   5  16     1963.88     1741.34     20.71 o 
   1   5  16      115.74      130.88      6.29 o 
   2   5  16       87.61       72.91      4.99 o 
   3   5  16      129.67      120.36      5.74 o 
   4   5  16     1445.35     1463.24     18.94 o 
   5   5  16      135.74      129.65      6.33 o 
  -5   6  16     1229.80     1169.42     17.18 o 
  -4   6  16      205.67      196.60      7.76 o 
  -3   6  16      210.95      198.39      6.95 o 
  -2   6  16     1856.10     1854.52     21.67 o 
  -1   6  16      300.38      297.04     10.63 o 
   0   6  16      103.80       61.94      5.15 o 
   1   6  16       39.25       24.38      4.07 o 
   2   6  16       72.05       65.59      5.31 o 
   3   6  16      228.60      218.92      7.19 o 
   4   6  16        0.13        4.33      3.99 o 
   5   6  16      239.84      250.68      8.51 o 
   6   6  16     1741.01     1711.41     22.06 o 
  -6   7  16       69.28       62.80      6.31 o 
  -5   7  16       79.63       51.43      5.22 o 
  -4   7  16        1.81        2.85      4.22 o 
  -3   7  16       10.20       12.20      4.31 o 
  -2   7  16      729.97      747.00     13.08 o 
  -1   7  16      223.34      212.62      7.54 o 
   0   7  16      219.13      209.18      7.53 o 
   1   7  16       98.96       93.03      5.67 o 
   2   7  16      681.59      642.63     12.28 o 
   3   7  16       44.23       44.41      5.10 o 
   4   7  16      143.70      130.23      7.01 o 
   5   7  16       84.41       72.26      5.38 o 
   6   7  16      247.51      263.83     10.88 o 
   7   7  16       14.98       10.56      5.11 o 
  -7   8  16      126.01      111.94      7.59 o 
  -6   8  16     1632.06     1740.10     25.12 o 
  -5   8  16      137.03      116.83      7.82 o 
  -4   8  16       23.65       37.07      4.99 o 
  -3   8  16      997.76      928.62     17.90 o 
  -2   8  16       42.95       27.42      4.88 o 
  -1   8  16        6.72        5.84      3.99 o 
   0   8  16      238.65      246.61      9.68 o 
   1   8  16     1123.48     1117.94     16.57 o 
   2   8  16      251.89      269.51     10.42 o 
   3   8  16       30.49       12.56      4.41 o 
   4   8  16      124.92      114.54      7.44 o 
   5   8  16      195.00      168.95      8.74 o 
   6   8  16       13.71        6.46      5.08 o 
   7   8  16       16.79       24.81      5.80 o 
   8   8  16        6.36        8.25      5.60 o 
  -8   9  16       22.70       26.56      6.66 o 
  -7   9  16      482.03      493.38     14.79 o 
  -6   9  16       59.29       38.81      6.24 o 
  -5   9  16       60.87       50.43      6.49 o 
  -4   9  16        1.97        7.52      4.97 o 
  -3   9  16      874.19      871.97     15.80 o 
  -2   9  16       66.66       45.61      5.36 o 
  -1   9  16      665.61      700.06     14.79 o 
   0   9  16        4.43       10.61      4.23 o 
   1   9  16       21.07       24.18      4.89 o 
   2   9  16     1637.54     1591.89     22.11 o 
   3   9  16      243.51      259.33      9.30 o 
   4   9  16        0.46        4.56      4.95 o 
   5   9  16      170.33      152.62     11.86 o 
   6   9  16      121.58      110.28      8.29 o 
   7   9  16      264.20      271.32     11.98 o 
   8   9  16       35.65       32.43      7.05 o 
   9   9  16        0.97       11.57      6.97 o 
  -9  10  16       31.26       29.66      7.81 o 
  -8  10  16       34.32       29.63      7.56 o 
  -7  10  16      580.95      588.83     15.34 o 
  -6  10  16      206.33      203.02      9.98 o 
  -5  10  16      242.17      232.04     13.51 o 
  -4  10  16       31.81       34.98      6.74 o 
  -3  10  16      661.66      657.96     15.15 o 
  -2  10  16        6.04        8.11      4.62 o 
  -1  10  16     1041.47     1011.87     17.91 o 
   0  10  16      291.50      280.22     10.50 o 
   1  10  16      456.90      416.06     14.36 o 
   2  10  16       75.23       64.57      5.87 o 
   3  10  16        0.41       10.52      5.24 o 
   4  10  16      508.13      508.39     14.04 o 
   5  10  16      520.74      518.75     19.27 o 
   6  10  16      102.44       81.47      9.06 o 
   7  10  16     1019.20     1030.56     20.30 o 
   8  10  16        0.07        7.16      6.71 o 
   9  10  16      748.01      761.84     21.41 o 
  10  10  16       32.23       26.52      8.72 o 
 -10  11  16       25.33       27.23      9.10 o 
  -9  11  16        5.59       12.06      7.82 o 
  -8  11  16      461.76      436.99     16.53 o 
  -7  11  16      518.76      537.26     18.62 o 
  -6  11  16      377.03      357.62     12.97 o 
  -5  11  16       33.11       33.67      6.71 o 
  -4  11  16       32.78       27.20      6.19 o 
  -3  11  16      369.24      350.87     13.89 o 
  -2  11  16      177.56      151.02      9.61 o 
  -1  11  16       24.58       21.84      5.45 o 
   0  11  16      381.18      368.81     12.88 o 
   1  11  16      138.28      125.37      7.49 o 
   2  11  16      205.54      183.47      9.02 o 
   3  11  16     1152.60     1172.37     20.60 o 
   4  11  16       46.78       43.84      6.80 o 
   5  11  16      126.95      136.37     10.80 o 
   6  11  16      138.85      159.41      9.67 o 
   7  11  16       47.07       57.70      7.94 o 
   8  11  16        2.30       -1.53      7.09 o 
   9  11  16       26.82       26.25      8.12 o 
  10  11  16      346.15      363.75     17.97 o 
  11  11  16        4.97       -0.57      9.34 o 
 -11  12  16      288.36      303.58     20.18 o 
 -10  12  16       10.42       23.09      9.67 o 
  -9  12  16       81.27       60.68     10.12 o 
  -8  12  16       76.60       63.33      9.98 o 
  -7  12  16      245.34      208.69     12.09 o 
  -6  12  16        0.56        7.17      6.40 o 
  -5  12  16       58.36       62.90      7.97 o 
  -4  12  16        3.11        7.05      6.09 o 
  -3  12  16      453.95      540.32     17.14 o 
  -2  12  16        0.76       -1.10      5.59 o 
  -1  12  16        9.60        0.96      5.80 o 
   0  12  16      107.09      100.21      7.12 o 
   1  12  16      164.21      157.72      9.45 o 
   2  12  16        3.17        0.78      5.70 o 
   3  12  16        1.39        4.91      5.70 o 
   4  12  16       91.80       93.44      8.23 o 
   5  12  16       19.43       31.78      6.87 o 
   6  12  16      223.34      210.10     11.68 o 
   7  12  16       56.55       57.95      8.44 o 
   8  12  16     1202.30     1238.45     29.43 o 
   9  12  16        8.81        4.12      8.05 o 
  10  12  16      243.82      225.35     16.10 o 
  11  12  16       72.90       57.68     13.01 o 
 -10  13  16        1.18        6.20     11.41 o 
  -9  13  16       17.82       18.69      9.52 o 
  -8  13  16      166.18      193.84     13.31 o 
  -7  13  16      185.95      182.74     12.40 o 
  -6  13  16       64.02       55.28      8.89 o 
  -5  13  16       33.74       22.64      7.18 o 
  -4  13  16       95.76       86.21      8.15 o 
  -3  13  16       34.90       27.12      7.27 o 
  -2  13  16      210.76      193.87     11.99 o 
  -1  13  16      212.39      206.63     10.18 o 
   0  13  16      533.19      589.32     17.75 o 
   1  13  16        1.83        5.63      6.04 o 
   2  13  16      138.88      124.51     10.00 o 
   3  13  16        5.35       10.74      6.70 o 
   4  13  16       24.12       21.47      6.86 o 
   5  13  16       61.87       57.65      9.75 o 
   6  13  16      956.07      985.43     25.44 o 
   7  13  16       59.73       72.89     10.07 o 
   8  13  16      331.57      315.94     16.36 o 
   9  13  16        0.12       -0.69      8.87 o 
  10  13  16      109.57       92.75     15.42 o 
  -8  14  16      194.84      211.10     14.45 o 
  -7  14  16      229.78      216.19     13.75 o 
  -6  14  16       33.46       23.22      8.58 o 
  -5  14  16       36.55       30.71      7.67 o 
  -4  14  16       83.90       83.79     10.01 o 
  -3  14  16      159.29      191.91     11.57 o 
  -2  14  16      629.03      661.26     19.18 o 
  -1  14  16       43.92       24.92      8.18 o 
   0  14  16      199.80      164.48     11.62 o 
   1  14  16      123.56      137.35     10.80 o 
   2  14  16      599.35      639.39     17.20 o 
   3  14  16      132.41      126.54     10.16 o 
   4  14  16       49.75       36.03      8.64 o 
   5  14  16       44.06       36.51      8.44 o 
   6  14  16       29.53       30.85      9.36 o 
   7  14  16       14.03       32.09      9.39 o 
   8  14  16       90.46       75.29     11.91 o 
  -6  15  16      145.62      174.32     15.40 o 
  -5  15  16       33.06       32.36     10.24 o 
  -4  15  16       31.59       33.00      8.95 o 
  -3  15  16       32.51       47.69     10.60 o 
  -2  15  16      336.18      358.05     18.02 o 
  -1  15  16      104.19       90.93     10.97 o 
   0  15  16      183.04      193.65     12.83 o 
   1  15  16       43.53       44.88      9.46 o 
   2  15  16        1.32       10.11      8.51 o 
   3  15  16        9.49        4.97      8.59 o 
   4  15  16      723.89      770.26     21.94 o 
   5  15  16        0.10       -1.68      9.58 o 
   6  15  16      209.61      240.72     16.35 o 
  -3  16  16      235.74      255.94     17.14 o 
  -2  16  16       11.12       21.36      9.88 o 
  -1  16  16      213.85      237.25     20.47 o 
   0  16  16      130.61      156.66     14.16 o 
   1  16  16      333.53      343.39     18.87 o 
   2  16  16      431.75      457.97     21.54 o 
   3  16  16      739.75      748.12     26.32 o 
   0   1  17      314.86      271.79      7.29 o 
   1   1  17       35.30       32.94      3.94 o 
  -1   2  17       93.30       82.91      5.10 o 
   0   2  17      881.95      773.30     12.22 o 
   1   2  17      205.13      170.29      6.34 o 
   2   2  17        2.58        4.10      3.41 o 
  -2   3  17      890.79      849.59     13.15 o 
  -1   3  17      144.69      139.16      6.13 o 
   0   3  17      411.34      562.03     10.73 o 
   1   3  17      704.32      628.97     11.81 o 
   2   3  17      287.00      327.44     11.13 o 
   3   3  17       57.03       34.60      4.17 o 
  -3   4  17       75.25       45.06      4.79 o 
  -2   4  17      155.20      170.58      7.00 o 
  -1   4  17      135.34      104.47      5.92 o 
   0   4  17       98.57       87.55      5.57 o 
   1   4  17      716.76      665.36     11.96 o 
   2   4  17     1211.78     1104.38     15.56 o 
   3   4  17      550.55      604.14     13.00 o 
   4   4  17      684.84      557.97     12.53 o 
  -4   5  17      731.36      720.27     15.40 o 
  -3   5  17      323.98      321.87      9.25 o 
  -2   5  17      444.81      440.63     10.50 o 
  -1   5  17       53.64       38.31      4.52 o 
   0   5  17     1170.62     1215.79     16.98 o 
   1   5  17      260.16      243.58      8.28 o 
   2   5  17        0.33        9.02      3.82 o 
   3   5  17       89.65       84.95      5.61 o 
   4   5  17       33.55       43.60      4.79 o 
   5   5  17      390.72      354.98     10.60 o 
  -5   6  17      125.13       95.10      6.26 o 
  -4   6  17       12.32       15.30      4.67 o 
  -3   6  17      580.68      599.45     12.34 o 
  -2   6  17      484.11      436.30     10.28 o 
  -1   6  17      743.69      691.23     12.89 o 
   0   6  17      187.55      195.80      9.03 o 
   1   6  17       20.69       14.77      4.20 o 
   2   6  17       59.21       50.23      4.95 o 
   3   6  17     1289.21     1254.27     17.60 o 
   4   6  17       59.35       53.48      5.42 o 
   5   6  17      750.91      761.09     14.54 o 
   6   6  17      333.86      290.05      9.92 o 
  -6   7  17      240.37      255.20     10.62 o 
  -5   7  17      248.07      251.48      9.36 o 
  -4   7  17      351.86      334.95     10.60 o 
  -3   7  17       94.33       72.08      6.22 o 
  -2   7  17        5.14       12.28      4.33 o 
  -1   7  17      219.17      222.41      8.29 o 
   0   7  17       52.42       31.98      4.82 o 
   1   7  17       84.73       82.78      5.93 o 
   2   7  17      302.59      275.16      9.35 o 
   3   7  17      163.17      167.36      9.00 o 
   4   7  17      286.25      306.96      9.92 o 
   5   7  17       34.38       27.23      4.86 o 
   6   7  17       14.82       21.74      5.68 o 
   7   7  17       20.02       26.07      5.76 o 
  -7   8  17       99.04       87.63      8.08 o 
  -6   8  17      269.69      236.08     10.47 o 
  -5   8  17      234.51      230.46     10.14 o 
  -4   8  17       94.50       75.85      6.31 o 
  -3   8  17     1223.99     1318.77     20.06 o 
  -2   8  17      280.17      273.92     11.22 o 
  -1   8  17       66.77       86.76      5.94 o 
   0   8  17        1.81        4.65      4.22 o 
   1   8  17      356.67      322.88     11.56 o 
   2   8  17       34.66       45.56      5.65 o 
   3   8  17      502.97      517.18     12.38 o 
   4   8  17       54.40       31.39      5.26 o 
   5   8  17      388.02      428.86     13.10 o 
   6   8  17        2.68        0.25      5.50 o 
   7   8  17      263.93      267.11     12.24 o 
   8   8  17        0.69       10.73      6.18 o 
  -8   9  17       23.80       18.40      6.72 o 
  -7   9  17       51.39       45.20      7.18 o 
  -6   9  17      234.07      219.84     11.58 o 
  -5   9  17        8.62        9.94      5.57 o 
  -4   9  17      579.59      587.78     17.47 o 
  -3   9  17       18.28       17.16      5.06 o 
  -2   9  17      221.99      213.87     10.95 o 
  -1   9  17       24.23       23.04      5.33 o 
   0   9  17     1140.56     1161.91     21.60 o 
   1   9  17      540.65      529.72     13.11 o 
   2   9  17      153.95      168.59     10.91 o 
   3   9  17      115.33      108.13      7.03 o 
   4   9  17       16.07       21.34      6.00 o 
   5   9  17        6.46       11.04      5.60 o 
   6   9  17      998.96      979.39     19.91 o 
   7   9  17       62.07       43.33      7.48 o 
   8   9  17      501.76      513.63     24.32 o 
   9   9  17       66.80       79.00      9.09 o 
  -9  10  17      542.07      546.77     20.15 o 
  -8  10  17       18.49       17.20      7.08 o 
  -7  10  17       53.37       46.53      7.59 o 
  -6  10  17      159.03      153.34      9.62 o 
  -5  10  17       10.97       13.90      6.23 o 
  -4  10  17       34.21       36.39      6.88 o 
  -3  10  17       58.75       57.50      7.88 o 
  -2  10  17       61.62       55.91      6.13 o 
  -1  10  17        2.33       -3.20      4.62 o 
   0  10  17       71.69       60.66      6.84 o 
   1  10  17      332.15      327.58     12.51 o 
   2  10  17      255.55      258.45      9.90 o 
   3  10  17      396.54      393.59     13.07 o 
   4  10  17      697.23      685.30     16.89 o 
   5  10  17       22.90       16.68      6.08 o 
   6  10  17       14.84       24.56      6.66 o 
   7  10  17       32.70       20.06      7.09 o 
   8  10  17        4.93        4.03      7.01 o 
   9  10  17        0.95        8.31      8.14 o 
  10  10  17        0.62       12.55      9.09 o 
 -10  11  17      173.02      147.11     13.30 o 
  -9  11  17       67.35       53.56      9.99 o 
  -8  11  17      659.41      672.69     24.32 o 
  -7  11  17       28.29       22.66      7.14 o 
  -6  11  17     1297.42     1366.02     24.53 o 
  -5  11  17        1.83        1.82      6.08 o 
  -4  11  17     2288.48     2377.86     33.68 o 
  -3  11  17       16.57       17.79      6.13 o 
  -2  11  17      176.68      221.37     10.95 o 
  -1  11  17       63.36       55.83      6.80 o 
   0  11  17      611.46      624.83     17.83 o 
   1  11  17       51.44       52.48      7.30 o 
   2  11  17     1231.34     1368.88     23.08 o 
   3  11  17       48.82       54.36      7.21 o 
   4  11  17       21.50       31.95      6.82 o 
   5  11  17      351.32      344.43     13.09 o 
   6  11  17       30.67       23.83      7.01 o 
   7  11  17       12.89       13.31      7.34 o 
   8  11  17        2.28        2.70      7.90 o 
   9  11  17      184.93      174.40     13.40 o 
  10  11  17     1106.31     1209.40     30.59 o 
  11  11  17      201.52      191.24     15.96 o 
 -10  12  17        4.92       10.65      9.73 o 
  -9  12  17      136.47      146.19     12.63 o 
  -8  12  17       85.33       57.06     10.27 o 
  -7  12  17      359.30      408.43     16.58 o 
  -6  12  17       64.65       59.92      8.54 o 
  -5  12  17       39.37       52.86      7.76 o 
  -4  12  17       56.36       49.59      7.61 o 
  -3  12  17      108.80      119.15      8.83 o 
  -2  12  17      499.55      514.61     15.96 o 
  -1  12  17       74.43       61.30      7.76 o 
   0  12  17       27.75       35.19      6.29 o 
   1  12  17      361.01      391.78     14.55 o 
   2  12  17       95.80       85.88      8.48 o 
   3  12  17      118.45      125.85      9.07 o 
   4  12  17      217.48      221.48     11.26 o 
   5  12  17     1530.11     1699.73     29.20 o 
   6  12  17      254.90      245.35     15.58 o 
   7  12  17      465.29      473.07     17.33 o 
   8  12  17       20.65       22.24      8.91 o 
   9  12  17        1.67        5.60      9.33 o 
  10  12  17        8.61       -1.49     10.10 o 
  -8  13  17       10.22        9.22      9.74 o 
  -7  13  17      205.51      204.74     13.27 o 
  -6  13  17      146.49      166.06     11.14 o 
  -5  13  17       20.31       23.29      7.75 o 
  -4  13  17        1.47        6.48      6.78 o 
  -3  13  17        3.44        8.74      7.15 o 
  -2  13  17        7.21        3.49      6.76 o 
  -1  13  17        0.14        1.77      7.00 o 
   0  13  17       59.97       50.17      8.43 o 
   1  13  17      137.17      149.49      9.98 o 
   2  13  17      273.63      271.54     12.81 o 
   3  13  17        5.20       21.98      7.88 o 
   4  13  17        0.69        6.63      7.00 o 
   5  13  17       10.67       14.22      8.00 o 
   6  13  17      103.70      103.53     10.32 o 
   7  13  17       49.05       49.12      9.89 o 
   8  13  17      150.59      148.82     14.12 o 
  -7  14  17      212.11      167.15     15.43 o 
  -6  14  17       16.24       18.62      8.74 o 
  -5  14  17       48.88       60.79     11.79 o 
  -4  14  17      598.66      610.52     20.36 o 
  -3  14  17      168.15      132.52     14.03 o 
  -2  14  17       11.72       16.21      8.90 o 
  -1  14  17      215.43      214.41     13.58 o 
   0  14  17      361.09      373.54     16.07 o 
   1  14  17        0.74        4.96      7.87 o 
   2  14  17       53.96       51.54      8.53 o 
   3  14  17        0.68        8.20      8.15 o 
   4  14  17       17.77       26.16      9.19 o 
   5  14  17     1536.32     1546.45     31.12 o 
   6  14  17       27.26       45.98     10.03 o 
   7  14  17      465.03      532.46     27.45 o 
  -4  15  17        0.62       10.51      8.94 o 
  -3  15  17        0.60        9.35      9.63 o 
  -2  15  17       12.41       20.90      9.63 o 
  -1  15  17      160.01      152.75     12.76 o 
   0  15  17      268.79      272.93     17.46 o 
   1  15  17      104.17      111.91     12.56 o 
   2  15  17      333.78      329.90     17.37 o 
   3  15  17      208.96      237.52     16.08 o 
   4  15  17        1.04       14.39      9.40 o 
   0   0  18      677.23      742.79     23.83 o 
   0   1  18      413.13      353.71      8.95 o 
   1   1  18       99.06      106.70      5.57 o 
  -1   2  18      456.32      466.94      9.87 o 
   0   2  18       72.10       70.39      5.28 o 
   1   2  18      258.37      245.12      7.79 o 
   2   2  18       15.54       11.32      3.93 o 
  -2   3  18      781.09      755.33     12.82 o 
  -1   3  18      961.67      948.41     14.41 o 
   0   3  18      237.65      271.14      8.53 o 
   1   3  18       19.24       22.58      4.34 o 
   2   3  18      110.73      126.08      6.39 o 
   3   3  18      979.90     1010.98     16.52 o 
  -3   4  18      372.06      369.61      9.84 o 
  -2   4  18       16.23       18.30      4.38 o 
  -1   4  18      487.66      462.60     12.35 o 
   0   4  18        6.17        5.71      3.99 o 
   1   4  18     1062.97     1044.31     16.20 o 
   2   4  18       80.65       66.49      5.43 o 
   3   4  18      100.01       87.63      6.00 o 
   4   4  18        0.35        5.68      4.28 o 
  -4   5  18      991.08     1007.61     16.13 o 
  -3   5  18      145.15      166.01      7.55 o 
  -2   5  18       12.69       26.26      4.76 o 
  -1   5  18       77.61       78.77      7.89 o 
   0   5  18       86.55       56.44      5.24 o 
   1   5  18        4.34        3.52      4.11 o 
   2   5  18      110.30       99.58      6.36 o 
   3   5  18      342.46      300.23      9.62 o 
   4   5  18      774.67      799.49     14.18 o 
   5   5  18     1182.62     1138.21     18.62 o 
  -5   6  18     1063.45     1012.60     17.66 o 
  -4   6  18      196.32      165.58      8.42 o 
  -3   6  18       13.03        7.58      4.33 o 
  -2   6  18        1.50       10.91      4.45 o 
  -1   6  18      634.23      696.13     14.32 o 
   0   6  18      497.90      474.60     11.83 o 
   1   6  18        4.46       17.69      4.47 o 
   2   6  18      465.10      457.04     10.99 o 
   3   6  18      166.24      169.97      9.89 o 
   4   6  18      102.49       90.26      6.93 o 
   5   6  18       58.58       68.07      6.45 o 
   6   6  18        3.20       -1.64      4.63 o 
  -6   7  18       99.05      100.07      8.10 o 
  -5   7  18      224.19      229.12      9.22 o 
  -4   7  18      729.50      774.02     18.31 o 
  -3   7  18      530.33      511.65     13.18 o 
  -2   7  18      569.59      557.44     16.23 o 
  -1   7  18      729.89      781.87     15.11 o 
   0   7  18       45.04       38.56      5.36 o 
   1   7  18       19.16       14.54      4.82 o 
   2   7  18        6.01        5.76      4.24 o 
   3   7  18       14.18       19.10      5.29 o 
   4   7  18      729.89      733.61     16.76 o 
   5   7  18      321.65      317.50     12.44 o 
   6   7  18      350.25      368.88     13.04 o 
   7   7  18        2.50        2.86      5.45 o 
  -7   8  18      139.44      124.66      9.02 o 
  -6   8  18      477.23      483.74     14.66 o 
  -5   8  18       12.29       12.24      5.95 o 
  -4   8  18      217.40      258.46      9.94 o 
  -3   8  18       27.64       12.91      5.43 o 
  -2   8  18        2.11       14.10      5.42 o 
  -1   8  18      365.18      353.12     10.43 o 
   0   8  18      269.83      247.82      9.11 o 
   1   8  18      614.17      618.04     18.48 o 
   2   8  18     1564.20     1601.30     23.58 o 
   3   8  18        2.32       -0.66      4.88 o 
   4   8  18      308.03      285.38     10.20 o 
   5   8  18      356.96      338.18     12.70 o 
   6   8  18        4.61       11.43      6.43 o 
   7   8  18       25.82       29.91      7.24 o 
   8   8  18        5.23        5.61      6.58 o 
  -8   9  18       32.75       21.50      7.64 o 
  -7   9  18      149.68      143.18      9.65 o 
  -6   9  18        0.02        4.01      6.33 o 
  -5   9  18      330.37      351.01     12.52 o 
  -4   9  18       50.47       44.05      6.96 o 
  -3   9  18      260.29      248.95     10.22 o 
  -2   9  18     1259.85     1364.40     23.70 o 
  -1   9  18        6.99        8.82      5.16 o 
   0   9  18       83.86       71.41      6.37 o 
   1   9  18       83.08       88.09      7.10 o 
   2   9  18       63.97       75.83      7.11 o 
   3   9  18       12.89        4.87      5.20 o 
   4   9  18       23.32       18.83      6.10 o 
   5   9  18     1104.56     1256.32     23.26 o 
   6   9  18       29.89       43.46      7.80 o 
   7   9  18      309.43      338.26     19.84 o 
   8   9  18      534.04      560.26     24.27 o 
   9   9  18        1.21        5.11      7.80 o 
  -9  10  18        0.90       -3.59      8.06 o 
  -8  10  18      158.31      158.94     11.50 o 
  -7  10  18      987.93     1072.86     23.00 o 
  -6  10  18     1063.24     1155.57     24.30 o 
  -5  10  18      866.99      864.47     19.63 o 
  -4  10  18        7.90       16.10      6.48 o 
  -3  10  18       21.77       16.72      6.44 o 
  -2  10  18        6.40        1.74      5.32 o 
  -1  10  18      126.91      115.70      7.76 o 
   0  10  18        6.65       17.11      6.05 o 
   1  10  18     1359.51     1473.68     23.05 o 
   2  10  18      348.12      375.90     11.88 o 
   3  10  18      291.28      287.75     14.61 o 
   4  10  18        1.32        4.99      6.16 o 
   5  10  18      552.74      576.21     18.49 o 
   6  10  18     1058.61     1147.90     30.42 o 
   7  10  18        3.04       -6.71      6.71 o 
   8  10  18      306.94      297.49     14.36 o 
   9  10  18       62.20       54.12      9.77 o 
  10  10  18      173.84      162.25     14.21 o 
 -10  11  18      571.29      423.64     58.73 o 
  -9  11  18       49.65       52.84     10.75 o 
  -8  11  18       39.66       32.63      8.68 o 
  -7  11  18      111.46      117.92     10.72 o 
  -6  11  18        2.85        2.32      7.32 o 
  -5  11  18      244.72      272.65     12.40 o 
  -4  11  18      336.60      323.68     13.91 o 
  -3  11  18      630.00      693.24     17.92 o 
  -2  11  18      925.82      927.57     21.95 o 
  -1  11  18      332.97      347.29     12.43 o 
   0  11  18        0.15        5.34      5.73 o 
   1  11  18        4.27        9.00      5.78 o 
   2  11  18      194.49      196.56     10.17 o 
   3  11  18       38.57       37.50      7.23 o 
   4  11  18        0.59        5.52      6.38 o 
   5  11  18      255.44      288.44     13.10 o 
   6  11  18      213.36      224.77     12.41 o 
   7  11  18      663.35      738.84     20.71 o 
   8  11  18       12.41        7.56      7.92 o 
   9  11  18      124.50      146.19     13.58 o 
  10  11  18        2.94       -8.78     34.49 o 
  -8  12  18      103.37      126.69     12.86 o 
  -7  12  18      116.07      109.76     11.28 o 
  -6  12  18       34.16       38.82      8.26 o 
  -5  12  18     1482.36     1594.44     34.13 o 
  -4  12  18       31.94       27.07      8.35 o 
  -3  12  18      188.36      187.13     10.81 o 
  -2  12  18      235.19      256.20     13.34 o 
  -1  12  18      153.40      151.80     10.23 o 
   0  12  18       97.16      118.80      8.20 o 
   1  12  18       12.19       12.69      7.05 o 
   2  12  18      661.66      672.48     18.71 o 
   3  12  18      173.97      154.13     10.43 o 
   4  12  18      137.46      118.62     10.13 o 
   5  12  18      273.87      275.13     13.48 o 
   6  12  18      177.44      202.08     12.73 o 
   7  12  18       37.64       41.76      9.45 o 
   8  12  18      269.98      249.45     20.97 o 
  -7  13  18       35.08       24.32      9.40 o 
  -6  13  18        0.03       -4.04      7.51 o 
  -5  13  18       51.33       79.39      9.70 o 
  -4  13  18        0.08        6.27      8.10 o 
  -3  13  18      168.34      174.68     12.32 o 
  -2  13  18      230.93      214.29     12.80 o 
  -1  13  18      236.77      251.18     15.26 o 
   0  13  18        1.03        3.68      8.05 o 
   1  13  18       34.81       37.75      8.02 o 
   2  13  18        2.41        3.70      7.39 o 
   3  13  18       10.96        5.96      8.26 o 
   4  13  18      959.45     1019.87     29.20 o 
   5  13  18        8.60       30.83      8.98 o 
   6  13  18       86.11       79.08     10.37 o 
   7  13  18      182.89      184.62     13.95 o 
  -5  14  18       58.33       11.79     34.33 o 
  -4  14  18       23.17       25.65      9.17 o 
  -3  14  18      148.89      134.84     11.62 o 
  -2  14  18       78.37       44.03     10.68 o 
  -1  14  18       19.89       28.66     10.25 o 
   0  14  18       64.21       71.28     10.71 o 
   1  14  18        0.07        5.41      9.58 o 
   2  14  18      891.81      993.00     27.69 o 
   3  14  18       40.80       39.80      9.88 o 
   4  14  18       19.03       22.97      9.85 o 
   0   1  19       47.96       35.86      4.69 o 
   1   1  19      855.38      865.25     14.40 o 
  -1   2  19      265.82      256.12      8.67 o 
   0   2  19      452.80      452.69     11.42 o 
   1   2  19       45.47       41.36      5.10 o 
   2   2  19      422.66      426.51     11.63 o 
  -2   3  19        3.11       11.53      4.36 o 
  -1   3  19       22.75       18.01      4.64 o 
   0   3  19      357.47      379.29     10.48 o 
   1   3  19        2.00        5.21      4.33 o 
   2   3  19      234.30      253.69      9.81 o 
   3   3  19      258.00      270.46      9.51 o 
  -3   4  19        5.03        5.52      4.63 o 
  -2   4  19     3819.77     3906.55     40.69 o 
  -1   4  19      147.59      143.19      7.21 o 
   0   4  19      101.87       85.80      6.20 o 
   1   4  19       63.72       70.52      5.96 o 
   2   4  19      292.81      330.58     12.17 o 
   3   4  19       25.84       30.77      5.33 o 
   4   4  19     2035.52     2078.55     25.39 o 
  -4   5  19        0.09       -1.27      4.42 o 
  -3   5  19      253.39      241.11      9.22 o 
  -2   5  19      193.90      188.93     13.09 o 
  -1   5  19      335.35      370.77     11.38 o 
   0   5  19      153.16      159.26      7.66 o 
   1   5  19      938.72      884.41     18.19 o 
   2   5  19        6.16       12.54      4.73 o 
   3   5  19      265.56      248.33      9.18 o 
   4   5  19       92.40       92.74      6.48 o 
   5   5  19       16.46       15.23      5.29 o 
  -5   6  19      112.13      111.98      7.96 o 
  -4   6  19     1126.60     1144.04     22.86 o 
  -3   6  19       34.85       38.12      5.61 o 
  -2   6  19      862.02      898.10     16.36 o 
  -1   6  19      266.10      260.11      9.92 o 
   0   6  19      144.14      114.76      7.11 o 
   1   6  19        0.39        7.94      4.77 o 
   2   6  19       16.02        9.41      4.78 o 
   3   6  19       73.61       63.32      5.94 o 
   4   6  19       29.11       28.37      5.97 o 
   5   6  19       13.48       13.80      5.58 o 
   6   6  19      162.94      165.35      8.47 o 
  -6   7  19        1.29        9.60      6.44 o 
  -5   7  19     1253.99     1341.75     21.87 o 
  -4   7  19       81.48       69.25      7.07 o 
  -3   7  19       48.51       40.54      6.27 o 
  -2   7  19      220.86      212.55      9.17 o 
  -1   7  19      397.43      426.80     12.33 o 
   0   7  19        2.00       12.54      5.08 o 
   1   7  19     1841.96     1906.11     25.75 o 
   2   7  19      228.55      242.31      9.55 o 
   3   7  19      397.16      377.12     12.31 o 
   4   7  19        4.55        6.69      5.36 o 
   5   7  19       89.88       61.91      6.87 o 
   6   7  19      163.73      174.62     10.97 o 
   7   7  19      842.84      883.92     20.77 o 
  -7   8  19       59.62       61.75      8.11 o 
  -6   8  19       66.94       42.84      8.36 o 
  -5   8  19      653.72      717.40     17.93 o 
  -4   8  19        0.12        3.92      5.41 o 
  -3   8  19       32.25       31.39      6.14 o 
  -2   8  19      124.50      132.28      8.52 o 
  -1   8  19        1.40        6.55      4.96 o 
   0   8  19        3.83       13.42      5.28 o 
   1   8  19      115.38       88.11      8.30 o 
   2   8  19      189.61      157.47      8.93 o 
   3   8  19        6.25       18.45      6.00 o 
   4   8  19      716.69      752.51     16.23 o 
   5   8  19       71.79       67.34      8.58 o 
   6   8  19      319.08      330.14     15.16 o 
   7   8  19        0.25        6.70      6.90 o 
   8   8  19       46.26       44.49      9.37 o 
  -8   9  19      161.21      173.78     12.37 o 
  -7   9  19      782.08      798.20     20.84 o 
  -6   9  19      122.17      132.50      9.86 o 
  -5   9  19      247.23      190.11     10.70 o 
  -4   9  19      246.30      228.94     12.50 o 
  -3   9  19       56.92       38.49      6.64 o 
  -2   9  19      827.85      878.10     18.35 o 
  -1   9  19        1.52        1.16      5.63 o 
   0   9  19      355.88      340.26     10.92 o 
   1   9  19      275.43      267.43     12.34 o 
   2   9  19      109.48       92.19      8.01 o 
   3   9  19      298.32      270.28     10.98 o 
   4   9  19      124.67       97.13      9.03 o 
   5   9  19        5.52       18.93      6.97 o 
   6   9  19      850.04      947.25     23.57 o 
   7   9  19      394.95      427.86     16.46 o 
   8   9  19        0.10       -0.18      7.79 o 
   9   9  19      163.84      173.70     13.08 o 
  -9  10  19      329.95      379.02     17.99 o 
  -8  10  19      107.69       86.91     11.20 o 
  -7  10  19      122.73      114.30     10.81 o 
  -6  10  19      486.02      485.77     16.86 o 
  -5  10  19       76.48       70.04      8.79 o 
  -4  10  19       78.77       67.05      8.19 o 
  -3  10  19      268.82      259.96     11.85 o 
  -2  10  19       74.13       82.00      7.75 o 
  -1  10  19      300.93      375.34     12.61 o 
   0  10  19       26.04       26.62      6.88 o 
   1  10  19      394.20      462.58     13.54 o 
   2  10  19      433.60      442.67     13.58 o 
   3  10  19        8.58       11.63      6.52 o 
   4  10  19       48.91       44.70      7.68 o 
   5  10  19        3.69        6.16      6.95 o 
   6  10  19     1180.61     1292.07     26.97 o 
   7  10  19        6.29        9.04      8.03 o 
   8  10  19        2.93       -1.98      8.22 o 
   9  10  19       62.71       61.82     10.73 o 
  -8  11  19       47.71       33.51      9.88 o 
  -7  11  19        0.68        5.59      8.55 o 
  -6  11  19       54.58       59.23      9.64 o 
  -5  11  19        3.93        1.44      7.30 o 
  -4  11  19      993.74     1041.87     26.30 o 
  -3  11  19       20.17       21.39      7.44 o 
  -2  11  19       45.10       43.22      7.51 o 
  -1  11  19       19.94        9.84      6.79 o 
   0  11  19      225.44      217.79     13.55 o 
   1  11  19      310.22      308.99     16.20 o 
   2  11  19      667.75      746.42     18.95 o 
   3  11  19       58.16       58.06      8.41 o 
   4  11  19       13.22       14.48      7.16 o 
   5  11  19      461.77      473.39     16.94 o 
   6  11  19        6.90        3.75      8.21 o 
   7  11  19       20.85       17.63      8.85 o 
   8  11  19        0.02        9.30      9.08 o 
  -7  12  19      323.52      351.64     29.01 o 
  -6  12  19        1.16       11.62      7.95 o 
  -5  12  19      192.38      191.56     13.58 o 
  -4  12  19      105.64       83.51      9.84 o 
  -3  12  19        9.62       28.68      8.67 o 
  -2  12  19      655.48      679.78     21.82 o 
  -1  12  19       26.87       28.46      8.19 o 
   0  12  19      501.89      557.80     17.54 o 
   1  12  19       13.20       10.07      7.57 o 
   2  12  19       29.37       19.12      8.61 o 
   3  12  19      117.76      103.62      9.64 o 
   4  12  19        5.38       -3.32      7.42 o 
   5  12  19       55.06       55.12      9.31 o 
   6  12  19      100.84       88.95     12.01 o 
   7  12  19      195.16      191.01     42.77 o 
  -5  13  19      217.46      177.78     59.26 o 
  -4  13  19       56.56       59.28     10.42 o 
  -3  13  19       67.34       85.85     10.62 o 
  -2  13  19      123.50       93.92     10.80 o 
  -1  13  19      590.25      620.38     24.81 o 
   0  13  19       44.27       53.84     10.98 o 
   1  13  19      950.16      983.01     29.14 o 
   2  13  19       13.59        7.91      8.60 o 
   3  13  19      721.52      780.46     23.74 o 
   4  13  19      187.71      212.25     15.51 o 
   5  13  19      364.53      404.74     87.84 o 
   0   0  20     3120.95     3353.46     69.06 o 
   0   1  20        0.01        6.77      4.79 o 
   1   1  20      495.71      531.82     13.37 o 
  -1   2  20      251.13      274.85      9.60 o 
   0   2  20      762.71      817.19     15.02 o 
   1   2  20      113.73      121.31      7.23 o 
   2   2  20        1.04        5.41      4.76 o 
  -2   3  20       61.61       69.74      6.63 o 
  -1   3  20     1107.97     1180.65     18.17 o 
   0   3  20       14.55       12.77      4.96 o 
   1   3  20       11.55       14.32      5.02 o 
   2   3  20        3.16       12.30      5.13 o 
   3   3  20     1313.89     1399.84     20.64 o 
  -3   4  20      147.06      130.95      7.84 o 
  -2   4  20      464.50      467.16     12.64 o 
  -1   4  20        1.99        8.02      5.05 o 
   0   4  20        8.89       14.82      5.08 o 
   1   4  20       85.44       72.64      6.47 o 
   2   4  20      202.24      195.33      9.10 o 
   3   4  20       14.66       18.48      5.24 o 
   4   4  20      129.64      127.44      7.67 o 
  -4   5  20       46.31       41.50      5.91 o 
  -3   5  20     2286.22     2486.41     36.47 o 
  -2   5  20      150.78      144.66      9.53 o 
  -1   5  20      737.60      813.94     15.88 o 
   0   5  20       17.24       10.59      5.24 o 
   1   5  20        6.65       13.13      5.01 o 
   2   5  20      476.79      448.35     12.51 o 
   3   5  20      698.42      705.01     15.55 o 
   4   5  20      502.45      521.49     19.71 o 
   5   5  20      203.36      182.18     10.40 o 
  -5   6  20      214.46      236.11     12.14 o 
  -4   6  20      254.97      252.51     11.12 o 
  -3   6  20       49.31       51.55      6.12 o 
  -2   6  20      843.67      887.74     16.71 o 
  -1   6  20        0.02       -0.59      5.08 o 
   0   6  20      503.06      521.72     13.51 o 
   1   6  20      114.88      115.74      8.23 o 
   2   6  20       40.65       42.56      6.32 o 
   3   6  20        7.96       10.33      4.96 o 
   4   6  20       21.72       28.20      6.40 o 
   5   6  20        5.88        8.05      6.11 o 
   6   6  20     1368.31     1452.71     24.72 o 
  -6   7  20        9.65       14.84      6.76 o 
  -5   7  20       26.40       26.80      6.49 o 
  -4   7  20      145.91      161.67      9.44 o 
  -3   7  20        2.81        8.18      5.83 o 
  -2   7  20       11.15       17.00      5.54 o 
  -1   7  20        0.04        4.05      5.32 o 
   0   7  20       30.37       30.08      5.82 o 
   1   7  20       67.13       66.76      7.87 o 
   2   7  20      210.01      203.24      9.27 o 
   3   7  20      223.89      225.90     12.58 o 
   4   7  20     1218.72     1335.66     22.87 o 
   5   7  20       16.82       22.88      6.38 o 
   6   7  20        3.52        8.01      7.09 o 
   7   7  20        0.23        1.71      7.48 o 
  -7   8  20       30.67       34.92      9.05 o 
  -6   8  20      744.77      747.15     19.20 o 
  -5   8  20       11.22       14.12      6.86 o 
  -4   8  20       76.14       64.17      7.26 o 
  -3   8  20       26.68       34.58      7.59 o 
  -2   8  20       46.26       49.89      7.19 o 
  -1   8  20      164.84      181.13      9.04 o 
   0   8  20      325.99      325.89     10.93 o 
   1   8  20       12.82       16.11      5.45 o 
   2   8  20      589.32      569.52     15.70 o 
   3   8  20      118.83      116.71      9.00 o 
   4   8  20      178.48      175.48      9.90 o 
   5   8  20        2.33        1.43      6.73 o 
   6   8  20      347.84      363.89     17.41 o 
   7   8  20      163.55      180.28     12.96 o 
   8   8  20      319.67      344.07     16.48 o 
  -8   9  20        0.12        8.05      9.09 o 
  -7   9  20      344.28      317.13     22.52 o 
  -6   9  20        1.14        3.52      7.40 o 
  -5   9  20       42.40       34.72      8.17 o 
  -4   9  20      271.88      318.20     13.80 o 
  -3   9  20      502.69      503.97     14.64 o 
  -2   9  20      103.62       92.96      8.25 o 
  -1   9  20       95.49       92.19      8.48 o 
   0   9  20        0.25        0.16      5.21 o 
   1   9  20      180.34      167.01      9.71 o 
   2   9  20       20.89       28.89      6.83 o 
   3   9  20     1193.00     1361.26     23.29 o 
   4   9  20       23.23       20.51      7.37 o 
   5   9  20       27.19       20.09      8.02 o 
   6   9  20        0.51       10.44      8.04 o 
   7   9  20       17.99       30.97      9.36 o 
   8   9  20       22.99       36.30      9.64 o 
   9   9  20        1.11       -0.78      9.37 o 
  -8  10  20      352.69      344.80     21.89 o 
  -7  10  20      188.01      171.25     12.68 o 
  -6  10  20        0.12       -0.90      7.63 o 
  -5  10  20       18.14       27.47      8.70 o 
  -4  10  20      106.84      120.22     10.29 o 
  -3  10  20        2.98        4.23      6.97 o 
  -2  10  20       86.42       76.48      8.33 o 
  -1  10  20       35.71       22.01      7.67 o 
   0  10  20        0.13        9.45      6.99 o 
   1  10  20      230.36      259.72     13.13 o 
   2  10  20       22.35       20.91      6.82 o 
   3  10  20      535.31      542.73     18.33 o 
   4  10  20       63.43       50.55      8.49 o 
   5  10  20       68.79       76.55     10.71 o 
   6  10  20      130.06      145.81     11.81 o 
   7  10  20       47.37       45.68     10.13 o 
   8  10  20       16.60        7.79     11.22 o 
  -6  11  20       43.78       44.83      9.84 o 
  -5  11  20      126.96      159.12     11.50 o 
  -4  11  20      172.60      181.81     12.08 o 
  -3  11  20       24.40       24.39      7.81 o 
  -2  11  20      157.86      134.08     12.07 o 
  -1  11  20       38.99       19.36      7.43 o 
   0  11  20        0.48       12.06      7.23 o 
   1  11  20        3.79       10.97      7.05 o 
   2  11  20        2.04        4.94      8.08 o 
   3  11  20      128.95      128.57     10.78 o 
   4  11  20       21.19       19.80      8.36 o 
   5  11  20      184.29      201.65     13.80 o 
   6  11  20      244.52      289.44     15.98 o 
  -4  12  20        8.42       11.29      8.14 o 
  -3  12  20        7.70        9.48      8.77 o 
  -2  12  20      326.98      367.15     17.24 o 
  -1  12  20       32.79       25.16      8.96 o 
   0  12  20      734.54      823.80     22.72 o 
   1  12  20      258.05      270.26     15.44 o 
   2  12  20      237.66      210.64     14.46 o 
   3  12  20        6.64       -2.93      8.78 o 
   4  12  20       15.06       22.64      8.41 o 
   0   1  21       46.29       51.33      6.57 o 
   1   1  21      186.74      222.39      9.85 o 
  -1   2  21       68.83       73.33      7.03 o 
   0   2  21     1165.21     1292.56     20.97 o 
   1   2  21       84.00       84.79      7.78 o 
   2   2  21       74.27       83.80      7.13 o 
  -2   3  21        7.45        6.54      5.59 o 
  -1   3  21       29.01       26.86      5.96 o 
   0   3  21     1839.62     2004.29     26.41 o 
   1   3  21        4.46        8.03      5.66 o 
   2   3  21     1163.37     1347.14     21.77 o 
   3   3  21       91.47       94.33      7.55 o 
  -3   4  21      780.14      808.94     16.89 o 
  -2   4  21      935.73     1038.14     19.66 o 
  -1   4  21        1.37        5.29      5.49 o 
   0   4  21      473.14      529.90     13.02 o 
   1   4  21      589.31      576.51     14.73 o 
   2   4  21        5.35       15.08      5.94 o 
   3   4  21      690.81      739.17     16.32 o 
   4   4  21      241.46      318.78     13.59 o 
  -4   5  21       76.47       74.89      7.30 o 
  -3   5  21      249.63      265.86     10.61 o 
  -2   5  21       30.48       30.83      6.39 o 
  -1   5  21      116.16      119.11      7.92 o 
   0   5  21      330.08      334.97     11.46 o 
   1   5  21       50.76       53.44      6.67 o 
   2   5  21      376.82      440.48     13.30 o 
   3   5  21      176.96      205.79      9.98 o 
   4   5  21       42.80       47.78      6.57 o 
   5   5  21        9.57       12.94      6.86 o 
  -5   6  21      158.65      152.11      9.80 o 
  -4   6  21      113.66      121.39      9.05 o 
  -3   6  21      232.17      225.78     10.09 o 
  -2   6  21        2.22       11.65      5.57 o 
  -1   6  21      239.10      239.14     10.56 o 
   0   6  21       20.29       25.15      6.25 o 
   1   6  21      349.65      341.65     12.08 o 
   2   6  21      371.01      395.81     12.39 o 
   3   6  21      716.06      735.00     16.41 o 
   4   6  21       10.32        8.98      6.41 o 
   5   6  21      741.72      792.71     19.77 o 
   6   6  21       20.50       13.68      7.14 o 
  -6   7  21        7.65       17.79      8.58 o 
  -5   7  21      144.21      162.02     10.28 o 
  -4   7  21       27.65       35.89      7.15 o 
  -3   7  21       94.76       81.24      8.39 o 
  -2   7  21       16.06       13.87      5.87 o 
  -1   7  21        2.65       15.06      5.94 o 
   0   7  21      646.54      658.87     15.67 o 
   1   7  21      148.63      128.52      8.81 o 
   2   7  21      247.72      299.52     12.78 o 
   3   7  21      325.51      389.28     13.86 o 
   4   7  21       37.45       37.13      7.45 o 
   5   7  21      221.45      217.25     11.41 o 
   6   7  21        0.77       -3.34      7.73 o 
   7   7  21      181.11      132.03     12.28 o 
  -7   8  21       72.39       74.58     10.86 o 
  -6   8  21      583.41      582.30     19.59 o 
  -5   8  21        1.93        7.16      7.44 o 
  -4   8  21       57.89       49.42      7.53 o 
  -3   8  21      188.31      165.06     10.25 o 
  -2   8  21      131.87      107.12      8.91 o 
  -1   8  21      619.54      685.09     18.42 o 
   0   8  21      155.90      188.52      9.96 o 
   1   8  21       66.59       47.26      7.69 o 
   2   8  21       16.08       17.85      6.96 o 
   3   8  21      730.60      772.80     19.65 o 
   4   8  21      147.99      126.55      9.54 o 
   5   8  21      101.58       75.64     10.19 o 
   6   8  21      184.98      216.26     14.49 o 
   7   8  21       24.34       11.21      9.12 o 
   8   8  21       28.96       37.43     10.17 o 
  -7   9  21      272.33      260.59     16.00 o 
  -6   9  21      354.56      375.65     16.80 o 
  -5   9  21      678.64      731.15     22.51 o 
  -4   9  21        0.62        6.54      8.19 o 
  -3   9  21        2.65        6.45      6.68 o 
  -2   9  21      139.48      167.20     10.50 o 
  -1   9  21       50.93       46.17      7.92 o 
   0   9  21      332.68      337.31     15.31 o 
   1   9  21       64.32       49.53      7.93 o 
   2   9  21      251.22      251.25     11.98 o 
   3   9  21       81.65      107.30      9.09 o 
   4   9  21        6.16       18.21      8.65 o 
   5   9  21        0.62        9.19      8.27 o 
   6   9  21      626.51      664.95     20.92 o 
   7   9  21        0.65       -3.23      9.03 o 
  -5  10  21        7.29       12.23      8.72 o 
  -4  10  21       64.18       63.39      9.42 o 
  -3  10  21        0.43        1.67      7.74 o 
  -2  10  21      190.81      224.33     14.11 o 
  -1  10  21       34.32       25.50      8.12 o 
   0  10  21       22.20       28.21      8.31 o 
   1  10  21      102.41      104.93     10.18 o 
   2  10  21        4.70       -1.82      6.49 o 
   3  10  21       94.23       85.77     10.01 o 
   4  10  21        0.17        3.00      8.68 o 
   5  10  21      101.64       72.86     11.13 o 
  -3  11  21        0.28        3.06      8.31 o 
  -2  11  21      124.42      121.54     12.35 o 
  -1  11  21       64.75       55.09      9.22 o 
   0  11  21        2.51        8.27      7.91 o 
   1  11  21       43.60       45.73     10.26 o 
   2  11  21      191.28      225.36     15.39 o 
   3  11  21      161.21      146.86     12.27 o 
   0   0  22     3913.82     4466.95     95.29 o 
   0   1  22       70.06       70.92      7.78 o 
   1   1  22       97.35      113.09      8.97 o 
  -1   2  22      178.48      138.87      9.13 o 
   0   2  22        2.26       18.25      6.45 o 
   1   2  22       21.03       24.96      6.57 o 
   2   2  22       24.34       31.49      6.55 o 
  -2   3  22      116.38      128.91      8.92 o 
  -1   3  22       15.51       28.06      6.50 o 
   0   3  22       30.57       32.13      6.85 o 
   1   3  22        2.36       15.71      6.16 o 
   2   3  22      353.24      407.19     13.15 o 
   3   3  22      113.02      106.09      8.66 o 
  -3   4  22      233.85      235.50     10.74 o 
  -2   4  22       37.70       37.32      6.79 o 
  -1   4  22     1291.21     1492.28     23.76 o 
   0   4  22      439.06      485.71     14.62 o 
   1   4  22     1465.02     1683.73     27.31 o 
   2   4  22       46.88       43.36      6.90 o 
   3   4  22      525.39      588.31     15.25 o 
   4   4  22      283.18      275.67     11.62 o 
  -4   5  22       77.22       68.96      9.04 o 
  -3   5  22      496.60      500.73     14.44 o 
  -2   5  22        7.03       15.28      6.45 o 
  -1   5  22      176.72      162.61      9.73 o 
   0   5  22       24.47       32.85      7.01 o 
   1   5  22      191.83      185.88      9.86 o 
   2   5  22      503.84      510.37     14.46 o 
   3   5  22       88.36      111.98      8.48 o 
   4   5  22      940.42     1037.97     31.89 o 
   5   5  22      187.25      186.38     11.56 o 
  -5   6  22      592.17      585.44     18.26 o 
  -4   6  22       59.30       47.59      8.19 o 
  -3   6  22       14.70       19.15      7.43 o 
  -2   6  22        2.31       12.56      6.39 o 
  -1   6  22      154.55      182.62      9.95 o 
   0   6  22       33.87       16.63      6.46 o 
   1   6  22       93.36       97.24      8.40 o 
   2   6  22      388.46      412.01     18.39 o 
   3   6  22      102.62      114.78      9.72 o 
   4   6  22      162.51      178.07     11.84 o 
   5   6  22       12.26       15.03      8.03 o 
   6   6  22        0.21        9.10      7.49 o 
  -6   7  22        8.94        9.11      8.94 o 
  -5   7  22        2.84       11.48      7.51 o 
  -4   7  22      854.28      966.99     25.01 o 
  -3   7  22       52.66       52.41      8.26 o 
  -2   7  22      890.50      886.02     21.68 o 
  -1   7  22        5.48        6.10      6.39 o 
   0   7  22      221.69      225.59     11.05 o 
   1   7  22      110.83      132.34     10.48 o 
   2   7  22       79.16       73.97      9.39 o 
   3   7  22      390.44      446.18     22.46 o 
   4   7  22      754.16      841.84     24.48 o 
   5   7  22        8.09       13.61      8.01 o 
   6   7  22      992.04     1078.63     28.10 o 
   7   7  22      117.66      138.89     13.84 o 
  -6   8  22        0.78        7.74      9.93 o 
  -5   8  22       29.68       30.87      8.83 o 
  -4   8  22        2.68        5.73      7.17 o 
  -3   8  22       42.07       28.37      8.40 o 
  -2   8  22      205.17      208.35     18.47 o 
  -1   8  22       62.50       84.99      9.22 o 
   0   8  22       20.13       19.71      7.10 o 
   1   8  22      723.87      796.17     20.59 o 
   2   8  22      897.12     1001.73     25.38 o 
   3   8  22       38.15       27.51      8.59 o 
   4   8  22      174.08      177.91     11.61 o 
   5   8  22       89.38       85.57     11.20 o 
   6   8  22       19.65       27.29     10.92 o 
  -4   9  22      105.64      109.89     11.68 o 
  -3   9  22        1.83       14.03      7.77 o 
  -2   9  22      703.17      763.11     19.74 o 
  -1   9  22        9.90       10.12      7.54 o 
   0   9  22      419.11      401.29     18.66 o 
   1   9  22       23.54       23.67      8.11 o 
   2   9  22      297.90      314.79     13.84 o 
   3   9  22        0.73        3.28      8.55 o 
   4   9  22      482.09      522.87     22.63 o 
  -2  10  22       83.34       57.81     40.17 o 
  -1  10  22       14.50       15.82      8.63 o 
   0  10  22       53.38       46.83     10.08 o 
   1  10  22      396.73      426.81     17.76 o 
   2  10  22      475.00      503.29     66.37 o 
   0   1  23      130.63      147.51     10.08 o 
   1   1  23      919.74      910.68     21.07 o 
  -1   2  23      292.86      329.95     13.64 o 
   0   2  23     1138.57     1298.17     23.23 o 
   1   2  23       69.38       59.76      8.25 o 
   2   2  23      140.03      108.55      9.46 o 
  -2   3  23      356.52      386.21     14.69 o 
  -1   3  23        8.95        9.14      6.83 o 
   0   3  23      123.16       98.40      8.85 o 
   1   3  23        0.04        4.14      6.74 o 
   2   3  23      247.08      342.01     13.80 o 
   3   3  23        0.38        8.63      6.81 o 
  -3   4  23      380.66      492.04     16.18 o 
  -2   4  23      634.88      721.39     26.82 o 
  -1   4  23       55.80       60.41      8.23 o 
   0   4  23        7.67        9.82      6.79 o 
   1   4  23       23.95       22.33      7.29 o 
   2   4  23       15.30       13.45      6.75 o 
   3   4  23       52.32       40.68      7.49 o 
   4   4  23     2103.63     2393.87     35.94 o 
  -4   5  23       35.57       36.17      9.06 o 
  -3   5  23       80.80       76.53      8.40 o 
  -2   5  23       23.56       22.69      7.11 o 
  -1   5  23       21.64       24.73      7.40 o 
   0   5  23       81.10       98.78      9.92 o 
   1   5  23      814.42      927.48     20.40 o 
   2   5  23       66.23       82.55      8.70 o 
   3   5  23       49.80       46.59      8.14 o 
   4   5  23        2.12        5.75      8.27 o 
   5   5  23       22.04       26.93      8.89 o 
  -5   6  23       37.03       31.87      9.26 o 
  -4   6  23      654.79      761.65     21.70 o 
  -3   6  23      415.22      489.02     19.22 o 
  -2   6  23      180.66      168.72     12.04 o 
  -1   6  23       84.13       70.13      8.90 o 
   0   6  23        0.30        4.56      7.02 o 
   1   6  23     1479.82     1761.21     29.43 o 
   2   6  23      198.72      187.31     10.76 o 
   3   6  23       42.11       38.47      8.91 o 
   4   6  23        2.49       12.37      8.52 o 
   5   6  23       85.78       66.40     10.31 o 
  -4   7  23       98.96       70.62      9.84 o 
  -3   7  23      179.79      193.43     12.93 o 
  -2   7  23        9.23       15.67      8.79 o 
  -1   7  23       37.79       34.01      7.69 o 
   0   7  23        0.05        8.58      7.07 o 
   1   7  23     2257.09     2440.99     37.14 o 
   2   7  23        4.67        6.14      8.62 o 
   3   7  23      419.24      422.11     17.19 o 
   4   7  23       82.63       92.40     11.39 o 
  -2   8  23      198.97      193.40     13.23 o 
  -1   8  23       87.39       89.02     10.09 o 
   0   8  23      242.77      251.74     16.47 o 
   1   8  23      236.83      284.13     14.14 o 
   2   8  23       57.05       41.11     10.08 o 
   0   0  24     1293.50     1296.45     53.13 o 
   0   1  24        0.47       10.43      8.09 o 
   1   1  24      459.50      537.62     21.90 o 
  -1   2  24      443.04      433.96     16.01 o 
   0   2  24      180.05      207.04     12.97 o 
   1   2  24      167.94      173.32     15.27 o 
   2   2  24        5.66        4.71      7.77 o 
  -2   3  24       37.74       43.84      8.94 o 
  -1   3  24       87.27       71.00      9.26 o 
   0   3  24      140.57      150.33     10.44 o 
   1   3  24      713.94      882.22     22.60 o 
   2   3  24       18.04       27.95      8.63 o 
   3   3  24      327.37      351.69     15.11 o 
  -3   4  24      349.18      376.49     16.95 o 
  -2   4  24      106.97      117.08     10.78 o 
  -1   4  24       32.21       30.20      8.46 o 
   0   4  24      513.00      606.00     17.58 o 
   1   4  24      245.12      257.00     13.10 o 
   2   4  24       83.88       87.63     10.18 o 
   3   4  24       76.74       73.46      9.43 o 
   4   4  24      415.41      482.43     16.34 o 
  -3   5  24      196.49      179.35     11.95 o 
  -2   5  24       18.71       25.43      7.89 o 
  -1   5  24      520.71      563.08     17.86 o 
   0   5  24        3.58        5.66      8.40 o 
   1   5  24      138.56      144.30     11.22 o 
   2   5  24        1.90        7.08      7.77 o 
   3   5  24      238.73      255.45     16.29 o 
   0   6  24       27.71        1.92     39.66 o 
                                                 
